# Supplementary material for: Construction of a high-coverage bacterial artificial chromosome library and comprehensive genetic linkage map of yellowtail Seriola quinqueradiata
Source: BMC Res Notes. 2014 Mar 31;7:200. doi: 10.1186/1756-0500-7-200 (PMC4230249; doi:10.1186/1756-0500-7-200)
Supplement: Additional file 1 — SSR markers in the yellowtail map. Marker name, linkage group, polymorphic information (1: polymorphic in both female and male, 2: polymorphic in only female, 3: polymorphic in only male), genotype of dam and sire, kind of repeat motif number, repeat type, primer sequences, annealing temperature, PCR product size, and GenBank accession number are shown. [file 1756-0500-7-200-S1.xls]

## Sheet: BAC
Marker name	Linkage group	*Position in Female Map (cM)	*Position in Male Map (cM)	Polymorphic information	Genotypes of Dam	Genotypes of Sire	Kind of repeat number	Repeat type	Forward primer	Reverse primer	AT(°C)	Product size	Accession No.
Sequ0010BAC	23	41.6667	44.0347	1	13	12	2	（CA)14	CTGACCCACCACAGCTCTTAC	CAGCAGCACCTCTACATCACTT	55	161	DE996990
Sequ0012BAC	10	N.A.	27.492	3	22	12	1	(A)17	TTAAATAGGGGCTCAAGTCTGC	ATGTAATTGGCTGTGTGGATTG	55	246	DE996991
Sequ0013BAC	14	5.5576	45.3896	1	12	13	1	(T)18 and (ATGTAG)2	CTTAAAAGGCGCACCAATTCT	CCATGATTTCCCTCTGGATTTA	55	211	DE996992
Sequ0017BAC	20	2.2226	40.3849	1	23	14	2	（TG)13	TTTCTGTAGTGTGGTGCATGTG	AGGACGAAACGTAAGAGCTGTC	55	132	DE996993
Sequ0026BAC	19	4.4463	N.A.	2	12	11	2	（CA)11	GTATGGTTGGAGGAGGTAGTGG	ACCTTTACACAGGAAGTTGGGA	55	176	DE996994
Sequ0038BAC	19	0	N.A.	2	12	22	2	（GT)7	CATTGACCTTTGACCTTTCACA	TCACCCACAACCACACACTTAT	55	179	DE996995
Sequ0046BAC	2	0	5.5609	1	12	13	6	(TCAGGA)7	CGTCCTGATTTACCGTCCTG	TCAACCTGTGTGGTGCTTAACT	55	163	DE996996
Sequ0047BAC	3	3.335	27.1083	1	12	13	2	(AG)14	CTGGCTCTGATGAATGTTGTGT	TGGTAACGATGAAAGGGAAAGT	55	261	DE996997
Sequ0056BAC	2	N.A.	28.9892	3	33	12	1	（T)19	AGGGGAGAGAGGATGATGAAGT	CCAAAATGAAGGAAAACCTGTC	55	126	DE996998
Sequ0078BAC	24	0 (24')	N.A.	2	12	11	1	(T)10	CCATTGTGGTTGTTCATGC	TTGTATGGGTTTCTTTGACTGG	55	225	DE996999
Sequ0087BAC	5	N.A.	50.2365	3	13	12	1	(C)16	AACTTGCCTGTTAGCCATGC	CTACCTCCAACTGCTTTCCAAC	55	139	DE997000
Sequ0106BAC	16	1.1113	40.5186	1	12	13	2	(GT)11	GAAAGCAGAGAGAGGGACGTTA	ATCTGACACGAACACACACACA	55	151	DE997001
Sequ0110BAC	5	5.5576	36.8364	1	12	23	1	(C)16	TTTTCGGACGTATTTGAAGGAG	TTACAGCCCACTTTTAAGGGAA	55	217	DE997002
Sequ0117BAC	1	N.A.	40.381	3	11	12	2	(AT)24	AGAAATACCTGGAGCAGCACTT	TCATACTCTTACTCTCTCTCTTGTCCA	55	191	DE997003
Sequ0128BAC	9	2.2237	41.7619	1	23	13	1	(T)10	AATCAGTTTTCACCCAGAAAGG	CAGTTACCTACAACGCAAGGTG	55	153	DE997004
Sequ0138BAC	19	4.4463	55.1115	1	23	12	1	(A)28	GAACAATCGTGTCATGGTAATG	GTCACTCACATGCCTTTGC	55	192	DE997005
Sequ0140BAC	19	4.4463	N.A.	2	13	22	1	(T)13	CAGGAGCAGAGACAAAGACTCA	GATTTAGTGGAGGTTCAGTCCG	55	183	DE997006
Sequ0153BAC	6	0	42.6236	1	12	23	4	(AAGA)12	TGCTGGAAAGAAGCTATGTCTG	GGAGAGAAAAGACTGAAAGGCA	55	307	DE997007
Sequ0155BAC	22	11.1196	N.A.	2	12	11	1	(T)12	AAGAGAAGGACTGGATGGTGAA	AGGAGAAGAGGAAAATATGGAGC	55	309	DE997008
Sequ0161BAC	16	N.A.	6.6733	3	11	12	2	(CA)18	ACTTCCTGTTGATTAAAGCCCA	GTTCAGCGAGACAGATTGAGTG	55	247	DE997009
Sequ0166BAC	1	N.A.	49.278	3	11	23	1	(G)12	TGATTTGGAGACCTGAAATGTG	GTCAGTGTGAGACGTTGGGTAA	55	169	DE997010
Sequ0168BAC	6	0	2.2237	1	34	12	2	(GT)7GC(GT)10	TGATCTGCTGGAGTAGGAAGTG	AGAAGAACCTGGACCTGATGTT	55	145	DE997011
Sequ0169BAC	4	N.A.	5.5675	3	11	23	2	(CA)9	TTTTGGGCTACAACAAGATGC	GTACACCTTATCACCCACCTCC	55	216	DE997012
Sequ0171BAC	2	17.9718	43.4504	1	13	12	1	(T)12	TGATCTCCTGCTCTCCATAACA	AAGGTAAGAAGTCTCAGTTGGGG	55	113	DE997013
Sequ0189BAC	13	6.6722	22.4258	1	12	13	2	(AC)19	CTTAATGACACTCTCCTCCTAATGT	GGCATCTGTCTTCCCATCTA	55	169	DE997014
Sequ0199BAC	10	6.6799	27.492	1	34	12	2	(AC)20	TGTTTCCACTCTTACATGCACA	TTGGTTCTAGGCATACACTTGG	55	127	DE997015
Sequ0233BAC	6	0	N.A.	2	12	11	2	(TG)7	AGAGCGGGAGAGATTGAGTATG	TGGCACTGAGCTGACCTATG	55	243	DE997016
Sequ0236BAC	15	N.A.	55.435	3	11	12	1	(T)11	GCAAGCCTAAAGACACATTGAC	TCAAACATCCCTCAGTTCAAGA	55	159	DE997017
Sequ0249BAC	16	N.A.	46.0972	3	11	12	1	(T)16	GCCTTGTTTCCATAACATTCAC	AACATGCCCTTCATGCTAACTA	55	198	DE997018
Sequ0252BAC	21	N.A.	2.2237 (21')	3	22	12	3	(AGC)6	ACCTAAAGGCCAGAGGTCAGAT	CAGAGGATGGAGAGGAACGTAT	55	189	DE997019
Sequ0258BAC	21	N.A.	3.335 (21')	3	12	34	2	(GT)13	GGCTAGGCACCTGCTACTTTAC	TCCAGATCAGCCACATAAACAC	55	147	DE997020
Sequ0261BAC	9	2.2237	45.1002	2	14	23	2	(AC)32	TGGACTTTCTTTCCTGTGTTCA	GACCTTCCCTTTCAACAACAAT	55	238	DE997021
Sequ0280BAC	13	4.4496	11.2996	1	34	12	2	(CA)14	AGATACACTCACCGGCCAAG	GTACACTCACACTCACCGCAG	55	236	DE997022
Sequ0294BAC	22	6.67	54.0345	1	14	23	2	(AC)27	ATCAGCCTTCCACCTCTAACTG	GTCCGCAACACACAATCTAAAA	55	244	DE997023
Sequ0298BAC	18	2.2226	N.A.	2	12	22	2	(AG)6	TGTGCGAGAGAGAGAGAGAGAG	TTTGTAACTGCCTTTTGGTGTG	55	227	DE997024
Sequ0324BAC	22	6.67	54.0345	1	12	34	2	(CT)15	CTTTAATTCAGCATAGCCTGCC	CACGTTCCACACACAAATGAC	55	227	DE997025
Sequ0353BAC	3	6.6689	N.A.	2	12	22	2	(AC)30	AGCAGTCAATCTCCAGACAGC	TTGTGCCTCACCTCTTCACTT	55	209	DE997026
Sequ0356BAC	2	0	7.7846	1	13	12	2	(TC)7	TCTCCATCTTCCTGTCTGTCCT	GATCAGAGCCTGCTTCACATCT	55	177	DE997027
Sequ0362BAC	12	3.3339	N.A.	2	12	33	2	(CA)13	AGGACAGATGTGCAATGATGAG	TTGTTCCAGCAGAGACACACTAA	55	138	DE997028
Sequ0374BAC	9	2.2237	26.1384	3	14	23	2	(AC)14	AGGTAGTTCTCTTTCTGCACCG	ATCTCTGTCCTTCACCTGCTCT	55	176	DE997029
Sequ0382BAC	7	33.4566	40.4089	1	13	24	2	(GA)9	CCCTTTAATCAGAGCCATGAGA	CTTCAATGCAACAATAGGCTTG	55	132	DE997030
Sequ0387BAC	5	N.A.	50.2365	3	22	23	1	(T)11	TCTGGCCCCTCAGATTATTTT	TTCTTCAGGTGGGAGGAGATT	55	119	DE997031
Sequ0397BAC	14	N.A.	40.9433	3	33	12	1	(T)28	AAGTTCTGTTGTGGGCAGATG	CGTGGAGGGTGAATTAAAACTG	55	179	DE997032
Sequ0400BAC	6	0	42.6236	1	34	12	1	(A)28	GCAGCTTACTTTGATGGTGTGA	ACCTTGTTTGGCTCTGTAGCT	55	209	DE997033
Sequ0407BAC	24	2.2351 (24')	N.A.	2	12	11	2	(GT)8	CTGGACAATCTGAAATCCAACA	TGGACTCATTAGAACATCCTACCA	55	226	DE997034
Sequ0414BAC	23	0	8.9292	1	23	14	2	(CA)16	CAAGGCAGTCCACTAGCAATC	GGTGAGATAAGAAAACAAGGCG	55	204	DE997035
Sequ0419BAC	3	4.4463	N.A.	2	13	23	1	(A)11	CCAATTAGACCTGCTGAAGTTTG	ACAGTTTATCAGACCAGGAACCA	55	117	DE997036
Sequ0420BAC	7	N.A.	40.4089	3	22	12	2	(TC)19	GCTTTGCTATGTCTCGCTCTTT	AACACCACAATTTCCCTGATTG	55	220	DE997037
Sequ0424BAC	12	N.A.	52.092	3	33	12	1	(C)11	TCCTCCAGTGAGAATAAATCCAG	TGTTTCATAGGCAGAAATCTCG	55	216	DE997038
Sequ0428BAC	18	2.2226	N.A.	2	12	22	2	(AC)5	TGCTTGTATTTTCACTCCTCCA	AGACTTTGAAGACGAAACACCC	55	137	DE997039
Sequ0443BAC	15	16.6927	55.435	1	12	23	1	(A)18	GCTCACAAGGGGAGTGAAAA	CACCTGTTTGATTGGTTGTTGT	55	216	DE997040
Sequ0455BAC	24	N.A.	0 (24)	3	33	12	4	(ATCT)11	AAAGCAGAGGCAGAGTGAAAAC	CCACTTAACACGTATGAGCCAC	55	147	DE997041
Sequ0458BAC	1	1.1113	25.9143	1	34	12	2	(CA)11	GCCACTGCCATCAGGAAT	AGCGTGTTTGTGAAAGAGATGA	55	240	DE997042
Sequ0467BAC	15	N.A.	39.7806	3	22	12	4	(AAAC)3	ATGTCCGGCTCATTTAACCA	ATTTGTGATGCCAAGAGGGATA	55	168	DE997043
Sequ0469BAC	9	18.9219	N.A.	2	12	22	1	(T)11	TTCTCTCTCTCTATCACGTTTCCTC	CAAAGCGTCCTCACATAACAAA	55	146	DE997044
Sequ0476BAC	22	N.A.	41.8025	3	11	12	4	(AACC)3	ACACTTTGTTTTGCGTAATCCC	CCGCTTCCTACTTCAGATTGTT	55	137	DE997045
Sequ0485BAC	12	3.3339	52.092	1	23	12	2	(GT)19	GATTGCATCTGTAAGACCACCA	GGATTTTCCATACTAAGCGTGC	55	214	DE997046
Sequ0499BAC	18	N.A.	57.0043	3	11	12	1	(T)11	AATTTGTCCCTGACCTGTGG	TGAGGAGTATTATGGTGCTGATATG	55	152	DE997047
Sequ0507BAC	8	7.8179	51.6035	1	12	13	2	(AG)17	TATCCACGAAGAAGAGATGGGT	GGCAGAAAGCAAATAAGACAGG	55	154	DE997048
Sequ0509BAC	2	N.A.	42.3391	3	11	23	3	(GCA)8	TCTACGGACTTGTACCTGCTGA	CTTCCACTGTTGTCTCCTCGAT	55	208	DE997049
Sequ0526BAC	1	8.8992	N.A.	2	12	11	2	(GA)13	TCACTCTTGTCACCATCAAAGG	TCCCTCTCATCTCAACACACAC	55	192	DE997050
Sequ0536BAC	17	N.A.	44.545	3	11	12	2	(TC)6CA(TC)11	TGCTACTGTCAAAATCACGAGG	CGCAGACAAGTGTGGAAACTAC	55	306	DE997051
Sequ0542BAC	10	6.6799	28.6033	1	23	12	1	(T)17	CCTGACGGCTGATTCTTACATT	ACTCTGGTTTGTCTGGTTGGTT	55	238	DE997052
Sequ0546BAC	15	N.A.	55.435	3	22	12	2	(CA)38	TGGAGTAAATTCAACCCTTTGC	GGGGTGTCTCTGTGTAAATGTG	55	233	DE997053
Sequ0548BAC	4	N.A.	4.4562	3	22	12	2	(CA)6T(AC)12	AAAACAATTCACACACAGACGC	GCCATCAGCAACATCATTTAAG	55	194	DE997054
Sequ0556BAC	9	2.2237	38.4236	1	23	12	1	(C)25	GTGAAAGGAGGAGCAGGATTT	TGGACTGACACACAGTTGAAGA	55	120	DE997055
Sequ0558BAC	3	N.A.	14.6335	3	22	12	2	(CA)12	GGTAGTCAAACACCCTGCAAA	TCCCTCCACTTCATTACAGACA	55	181	DE997056
Sequ0563BAC	18	1.1113	N.A.	2	12	22	4	(TCTG)6	GACATGAACTTTTCCCTCAACA	AGAACAACAGGTGGATAGGCAT	55	189	DE997057
Sequ0575BAC	8	7.8179	51.6035	1	24	13	2	(AC)14	TGAACACATGGAGGACTTTCAC	ATTGACGTTTAATGGGTATCGC	55	187	DE997058
Sequ0582BAC	3	N.A.	49.4076	3	33	12	2	(CT)13	ATTAAAACTATGCGCGTGTCCT	AGGGAAAATACATGAGAGAGCG	55	113	DE997059
Sequ0596BAC	20	2.2226	34.824	1	13	24	4	(ATAG)5	TTATTTCATCCATCCGCCATAG	GATGCCTCTTTCTTCAGGGTG	55	190	DE997060
Sequ0597BAC	21	29.2863	2.2237 (21')	1	23	12	1	(T)11	CATCAGGTTCTTCGGATACACA	CACAAACCAGGAAGTGACAGAA	55	232	DE997061
Sequ0607BAC	19	18.9418	58.4454	1	12	23	2	(GA)11	GTCTTACATTCAAGGACCAGACAA	GGCAACAAACAACCCATAATTC	55	137	DE997062
Sequ0616BAC	14	1.1113	N.A.	2	12	11	1	(G)10	GAAGGACCAGAGCAGAGGAGTA	CTTACGAGCTGTGTTTGGATGA	55	157	DE997063
Sequ0619BAC	23	5.5609	44.0347	1	23	13	1	(A)24	GTGGGGTTGAATTGTATTGCAT	GTCCAACTGCTCCAAAGAAAAG	55	191	DE997064
Sequ0636BAC	20	51.2075	40.3849	1	24	13	2	(AC)17	GTGTGGACAGAAGCACCACTTA	AAAACAAGGACACCACCTTTGT	55	173	DE997065
Sequ0648BAC	10	6.6799	27.492	1	14	23	3	(CAA)15	GTTAAAACGGCTGGAAGCTATG	ATGTTGACACGACTGTTGCATT	55	175	DE997066
Sequ0650BAC	8	54.8273	N.A.	2	13	23	2	(CT)6	GTGTGACCTTGTTTTGTTTTGG	CTGAGAGGCACCAGCCTT	55	159	DE997067
Sequ0653BAC	6	0	N.A.	2	23	11	2	(CA)23	TTTCTGACGTAAAAGCCTCTCG	AGACAAGGGAAGGAGACATGAA	55	181	DE997068
Sequ0657BAC	21	33.7425	3.335 (21')	1	23	13	2	(TA)9	CTGAAAATCATCCAGCAATGAG	AGTACCCATCTCTTCCATGACC	55	185	DE997069
Sequ0664BAC	20	N.A.	40.3849	3	34	12	2	(GT)11	TTCAGGTGTGGAAATAGGGACT	ACATGCTAATGAAGACAGCGAA	55	144	DE997070
Sequ0668BAC	5	53.9353	50.2365	1	12	34	2	(CT)11	TATCCCTGCTCTGTGTCTCTCA	GAAATTACTGCCCTGTTTGTCC	55	136	DE997071
Sequ0670BAC	8	7.8179	39.3516	1	23	12	2	(CT)24	AATTCAGGCAGACGGAGAAAT	GAGTGTGAAGGAGTGTGTGTGTG	55	198	DE997072
Sequ0675BAC	10	40.6011	28.6033	1	34	12	2	(TG)23	TTGTGATTGTTCATGTCTCGGT	GCAGCTTGAATGTTATGGTTTG	55	181	DE997073
Sequ0688BAC	2	1.1113	22.2993	1	34	12	2	(GT)10	ATCTATTCCCACCTTTCACCCT	TTTGACCCTTGATTTGACAGAC	55	197	DE997074
Sequ0699BAC	16	0	0	1	24	13	2	(AT)13	GGAACCTGAACCACGATTATATG	CAGAGTGGAGAACACGAGCTT	55	147	DE997075
Sequ0700BAC	13	6.6722	N.A.	2	12	11	2	(AC)8	GTATTTCCCAAAATGCCTGAGA	AGACGACTTTGAAGATGAAGGC	55	198	DE997076
Sequ0746BAC	2	3.3339	N.A.	2	12	11	2	(TC)13	TTCTCTCACTAAAGCCATGCTG	ATCGGACACCACCTATTTTCAC	55	140	DE997077
Sequ0766BAC	15	37.2311	55.435	1	14	23	2	(TA)16	TAGATCACACACACAGCCTTGA	CGTTTCAATATCCAGCCCTAAC	55	193	DE997078
Sequ0781BAC	9	17.8106	52.8914	1	12	34	2	(C)16and(CA)5and(CA)10	TTTCCTACATTTCCCAGAATGC	CATCCAGAAGTCAATCAACCAA	55	152	DE997079
Sequ0784BAC	21	2.2226	2.2237 (21')	1	23	14	4	(TATC)7and(ATCC)7	CGGGAGACGACGAGTACAAG	TGGAGACGGATCAAAGAAGTTT	55	151	DE997080
Sequ0805BAC	18	2.2226	N.A.	2	12	11	3	(TGC)12	TCATGTAATGCCTTCTGTGGAC	TCCATGCTGCGTAAAATAGATG	55	155	DE997081
Sequ0819BAC	10	0	N.A.	2	23	11	3	(TTA)10	AGTTCATCTGTTTCATGTCCCA	AGCCTCATGTTTCAGTTTGTTG	55	111	DE997082
Sequ0837BAC	13	6.6722	41.5199	1	13	24	3	(TTC)9	ATTGGGGAAATGTAGCACAAGT	GAAATGAGGAAGGAAGGAAAGA	55	143	DE997083
Sequ0840BAC	10	6.6799	25.2683	1	13	12	2	(TG)17	ATGCTGTAGCGATGTGTTGACT	ACAGAGGGGAAGAAGGAATGA	55	187	DE997084
Sequ0850BAC	9	2.2237	49.5564	1	12	23	2	(TC)14	GAGAGGTTATTGATCTTGTGCATC	TGAAAGAGAATGGCGTAGTGAG	55	171	DE997085
Sequ0860BAC	14	N.A.	45.3896	3	11	12	2	(AG)12	AACCACATTACCAGACACGTCA	TCTCCACAAGAATATGACCAACTG	55	188	DE997086
Sequ0872BAC	15	7.7802	N.A.	2	12	22	2	(AC)8and(AC)7	CTCACTCACACAAACACACACG	TCTGGACTGCAAACAACAAAGT	55	172	DE997087
Sequ0883BAC	1	5.5609	49.278	1	12	13	3	(CAA)9	CATCTACACAGTTCAGTTCAGGAAT	GTGTCTCCCTCCTCCTTTGA	55	188	DE997088
Sequ0888BAC	17	7.7813	44.545	1	23	14	2	(CA)17	GAACCAGCAGAGATATTGCACA	CCTAACGATACTGTTGCCTTCC	55	199	DE997089
Sequ0896BAC	18	4.4463	57.0043	1	13	23	2	(TC)11and(TC)14	GTATGTTCAATGGGAGAGGAGC	CACAAGGCCACAAAACTTCAT	55	199	DE997090
Sequ0903BAC	5	N.A.	42.3951	3	22	12	2	(AG)10	TGGGATGATGATGGTTATGTGT	GCTCTCAGTTCTTTCCAAATCC	55	200	DE997091
Sequ0921BAC	18	N.A.	57.0043	3	22	12	3	(TAT)11	AAACTCTGTGGCCTCTTGAACT	ATCTTGATGTTTGTGGCTGAAG	55	196	DE997092
Sequ0931BAC	5	31.4156	50.2365	1	13	12	2	(GT)8and(T)12and(T)14	GATCATGCCTAATGTGCGTAGA	TGTCACCTAACTCCGTCAAAAG	55	180	DE997093
Sequ0933BAC	14	0	0	1	12	23	3	(AGA)12	AAGTGAACTGGAATGAGCACAC	CTGTGGTAGAAAACAGATGCTGA	55	153	DE997094
Sequ0946BAC	4	7.7912	5.5675	1	23	12	4	(AACA)6	CGGTCAGATGTGTTGTCGTACT	TTAAGGTGTGTGTTTGTTTGGG	55	114	DE997095
Sequ0957BAC	5	5.5576	50.2365	1	23	14	2	(CA)16	CGCACACAGACCACAGACTT	TCAAGCAAACAATTACGGCTC	55	141	DE997096
Sequ0962BAC	2	N.A.	43.4504	3	22	12	2	(AG)8	CTCCCATGACCCCATGATT	AGAGCTAATCCAATCCAACCTG	55	199	DE997097
Sequ0966BAC	3	N.A.	52.7426	3	22	12	2	(CA)6and(AC)8	TTATACCAAAAGGTGCAGGAGC	CACAATAATACGAGTCAGGGCA	55	180	DE997098
Sequ0968BAC	11	0	N.A.	2	23	11	3	(GGC)7	GAGCGTCTGTTTGTTGTGGAT	GAACGCAGCATGAGAAGTAGTG	55	190	DE997099
Sequ0979BAC	2	34.6799	43.4504	1	14	23	2	(TC)9and(TC)6	TCTGCTCCTTTTAGCGACTTTC	TTAATGAGTGCAGTGTTGAGGG	55	183	DE997100
Sequ0981BAC	22	3.335	46.2521	1	12	13	2	(TG)9and(GA)13	AATCAACAGTGAGCGAGTGAAA	AGAGCTTTATCCTCGTGGTTTG	55	194	DE997101
Sequ0987BAC	23	0	1.1113	1	12	23	2	(AT)16	CATAGAAATCTGTCCTGTAGGTGAA	ATACTGTGTGGAAACAAGCACC	55	179	DE997102
Sequ0989BAC	16	1.1113	37.1836	1	24	13	2	(AC)15	CGTCTTCTCTTTGACACGTCTT	TGGAGTTCTTTCTCCTCGTTTT	55	192	DE997103
Sequ1001BAC	15	N.A.	55.435	3	11	23	3	(AAT)7	TAAAATGGTTCAAAGACACGGC	GCACCTACGGAGACGGATATAA	55	184	DE997104
Sequ1021BAC	14	2.2226	43.167	1	24	13	2	(AC)9ad(CA)9and(CA)10	ACGTGGTTAATGCCTACAGGTT	TGCTGCTGTTTGATTTATCTGC	55	190	DE997105
Sequ1031BAC	17	N.A.	44.545	3	11	12	2	(AC)15	GTACACATGCTCCCACACAAAC	TTATATGCCGCCTGATCTCACT	55	193	DE997106
Sequ1041BAC	7	2.2237	21.4515	1	34	12	2	(AC)17	CGCTATCCCTGGAAGTATCATC	TTCAGCTACGACCTTTGAACTG	55	190	DE997107
Sequ1047BAC	10	6.6799	N.A.	2	12	22	2	(AC)11	GCATAACAACACCTTCTTGGGT	CTCTTCTCCACCTCCCTCCTAT	55	199	DE997108
Sequ1066BAC	15	13.3588	55.435	1	24	13	4	(CTGA)7	GCTCGGATATAAATTCCAACCC	GTTCATGCCAGATCATGTTGAG	55	188	DE997109
Sequ1071BAC	15	7.7802	55.435	1	23	14	2	(AC)21	CAAATGTAAGACCCATCGCAC	GCACTGTTTCAGGGTTTCTGTT	55	181	DE997110
Sequ1076BAC	16	3.335	49.4355	1	13	24	2	(CA)12	CACAGTTGCACACATAGCTGAA	TCCCATCTCCTTTTCCTATCAC	55	105	DE997111
Sequ1079BAC	9	2.2237	52.8914	1	34	12	2	(TG)19	ATCCTGACTCTGTCCAAGAGGA	TCTGAATGCCAGATGTTTGACT	55	159	DE997112
Sequ1081BAC	3	7.7802	54.9652	1	12	13	2	(AC)24	AGCACATGACACATACACATGC	CAACATTTTCCCTGTTCTCCTC	55	166	DE997113
Sequ1086BAC	3	0	1.1113	1	23	14	2	(AC)45	GTGACCGAGCAGAGCATGT	GCTCCTCTAAAGCTCCATTCAG	55	146	DE997114
Sequ1100BAC	20	0	N.A.	2	12	11	2	(GT)13	CGACTCTTCTCCTCTCTTCACTTC	TCAGGAATTATGCTGTGCTGTC	55	192	DE997115
Sequ1107BAC	24	0 (24')	4.4474 (24)	1	23	14	4	(AATC)11	TTGTACCTTCTTTGGGATAAGC	ACCGTGAGCGAAATCTACAG	55	200	DE997116
Sequ1111BAC	5	5.5576	22.3752	1	23	14	2	(AC)13	GTGACAACATCACCAACCTGTC	GGCGAGAGATACAAACACAACA	55	119	DE997117
Sequ1115BAC	18	1.1113	11.1295	1	12	34	2	(GT)20	GGGAAAGGGTCAGTCGTCTAT	CACTCTAATGCCTGAAACGTGA	55	148	DE997118
Sequ1117BAC	14	0	37.6083	1	23	12	2	(TG)11	TTCCATTCCATTACCAGACACA	TATTCACACGTTCGCCACTTAC	55	170	DE997119
Sequ1120BAC	7	5.5587	38.1863	1	23	12	5	(GTCCT)6	TGTGTTTTCCCTTTCTTGTCCT	CCATCCTATTTGCTTTTCCTTG	55	159	DE997120
Sequ1121BAC	20	N.A.	40.3849	3	22	12	3	(TGA)6	ATCATGTTGGATCATAAGCCGT	ACTGAACAGGTAAGGAAGACGC	55	193	DE997121
Sequ1124BAC	24	0 (24')	6.6711 (24)	1	13	23	2	(CA)12	GGAATTGAAAAGCACTGGTCTC	TGAAAGGGCTAAGTCAGAATGC	55	182	DE997122
Sequ1147BAC	7	0	13.6636	1	12	13	2	(AG)9	CGTTGCCTCTCTTCTCTGTTTT	TCTGCCTGCTCTCTGAATAGTG	55	188	DE997123
Sequ1153BAC	15	7.7802	55.435	1	12	23	2	(AC)17	TGTCACCGTCTTTCCACTACAA	CGGACTTCTTTGTGCTTTGTTC	55	161	DE997124
Sequ1154BAC	5	0	10.1366	1	23	14	2	(CA)20	GAACCTCAATCATCCATCAACC	CCCGAGACAAGTGGAGTAAACA	55	138	DE997125
Sequ1155BAC	17	6.67	N.A.	2	12	22	3	(TCC)6	ATTTACCTTGTAGGGCTGGCTT	GTGGATGATGAAGAGATAGGGG	55	127	DE997126
Sequ1161BAC	20	N.A.	40.3849	3	33	12	2	(TG)12	TTACCATAGCTGCCGTTGTGT	ACAAAGAGTCCGTCACATCTCA	55	180	DE997127
Sequ1174BAC	5	59.5139	50.2365	1	13	24	4	(GATA)10	TGTGGAAGTAGCAGTTTATGGTGT	CCCCGTGGGACTCAAAAT	55	190	DE997128
Sequ1178BAC	10	N.A.	25.2683	3	11	12	2	(AT)6	GCCAATCAGTGTCTTTACCTCA	CCTATAAAATGCAACAGCAAGC	55	184	DE997129
Sequ1193BAC	17	0	13.6636	1	12	23	2	(GT)13	CACGAGCTTGGAGGACAAA	GCTGCTATCCTGGTGTGAACT	55	138	DE997130
Sequ1196BAC	4	3.335	N.A.	2	12	22	2	(TG)7	CCTGCACCTTCACATAACTTCA	TATGATCTGTGGGTTTAGTGCG	55	190	DE997131
Sequ1207BAC	18	2.2226	57.0043	1	12	13	2	(GT)10	GGAGGAACAAGTGGGAGAAGTA	CAATCTTTGAGGGGATGAGTGT	55	171	DE997132
Sequ1209BAC	7	17.7973	40.4089	1	24	13	2	(AC)21	AACACTCCGTGAGGCACAATC	GTGCGGTCGCTTGCGTAT	55	192	DE997133
Sequ1210BAC	13	48.0318	42.6312	1	24	13	2	(GT)15	GCTGCTCAAATGGATAGACTCC	TCAACACACACAGCACCAGTAA	55	130	DE997134
Sequ1214BAC	1	31.4189	49.278	1	34	12	2	(AC)16	TATGACACGTTCTCACAGACCC	GGTCAACAGCGTAGCATTGTAA	55	181	DE997135
Sequ1217BAC	4	42.8197	5.5675	1	24	13	3	(ATA)10	CACAAGGGTGAAACAAAAGACA	GCAACTACGAGCTACACGGACT	55	190	DE997136
Sequ1218BAC	24	N.A.	10.005 (24)	3	11	12	2	(CT)10	TTCTATCTGTTGCTGGAGTGGA	GGAAGGAAATGTTGGTGGAA	55	136	DE997137
Sequ1227BAC	10	6.6799	28.6033	1	13	12	2	(TC)8	GTTAGCGATGCTGGAACAGAG	TCATAAAGAGGTAGACGGACATCA	55	182	DE997138
Sequ1230BAC	21	0	0 (21')	1	24	13	2	(AC)25	GCCGGGGTAGCAGAGAAC	AAGAATACAAACGACGGGAAGA	55	175	DE997139
Sequ1238BAC	19	N.A.	50.6641	3	33	12	2	(TA)9	CAAGGTGAAAAGGACAACAACA	ACCATGAAGAAGTTTAGGGGCT	55	177	DE997140
Sequ1240BAC	15	21.1423	55.435	1	34	12	3	(AGG)11	ACGAGAGAATACCCATACGAGC	CTCATTTCATGTCCCAGAGTGA	55	184	DE997141
Sequ1246BAC	19	N.A.	58.4454	3	22	13	2	(TC)8	AAACCACCTACCTCTCTCTCCC	CACATCTGGACTTGTTTCTGTTG	55	108	DE997142
Sequ1248BAC	12	N.A.	0	3	11	12	3	(CTC)7	ATGACCTCAGCACTTTCTCCTC	GTCCATCTTGTCCTTTCACCTC	55	188	DE997143
Sequ1261BAC	1	2.2226	45.943	1	12	34	2	(TA)6and(AT)15	CAACTATATGTCTATCACTCGCTCTGT	ACATTTGTCTCACTTCACGCAG	55	155	DE997144
Sequ1264BAC	21	13.399	2.2237 (21')	1	24	13	2	(AC)11	GACAGGTGTGAAAGTCAGGACA	GATTAGCCACCAAACCATCAAT	55	161	DE997145
Sequ1276BAC	4	0	5.5675	1	24	13	5	(GAGAG)7	GGTAGTCCAGAAGCAGTGAACC	TGAACACGTCTCTTAATCAGGC	55	194	DE997146
Sequ1289BAC	23	5.5609	N.A.	2	12	22	2	(TG)11	AAGATGGTGCTGTTTGATGC	CTCCCATTCATGTTGCTGTTAT	55	174	DE997147
Sequ1290BAC	1	0	12.2507	1	24	13	2	(AC)23	GCTCTGGAATACTCAGCTCGAT	TGATTTTGGTGGATTTGGTG	55	168	DE997148
Sequ1295BAC	2	30.2237	N.A.	2	12	22	2	(AC)7	GGTGGCTAAGTGTTGTGTTGAG	TTTCATGTGAGGAGTGTGCAG	55	182	DE997149
Sequ1307BAC	4	N.A.	4.4562	3	11	12	2	(AC)18	GCAGCACAAAGGGACCTC	GGGGAGACACAGAGAGGAATAA	55	133	DE997150
Sequ1311BAC	22	1.1113	26.1115	1	13	23	4	(CCTC)7	TTGAACCTCTCTTTTAGCCCCT	AGTGGACGGAAGCAGTCG	55	181	DE997151
Sequ1316BAC	21	41.5604	3.335 (21')	1	13	24	2	(TA)6	TGATGAGATGAGTGATAAGCGAC	TCAGTTTTGATCGTTTCTGGC	55	136	DE997152
Sequ1325BAC	11	0	1.1113	1	12	34	2	(CA)9	GCTGTGTTTTCAGTTGTTATCTGG	TATCTGCGTTTTGAGTTGGTTG	55	163	DE997153
Sequ1326BAC	15	14.4701	55.435	1	24	13	3	(GAA)10	CAACATCCGCTCCAACTACA	TCTCTGTTACTTGACCACCCTG	55	104	DE997154
Sequ1329BAC	24	4.4577 (24')	17.7874 (24)	1	12	34	2	(AC)37	TGAGATGTAATCCTCCTCCACC	ATGCTTTTGTGAGAATGTGTGC	55	179	DE997155
Sequ1334BAC	2	0	20.0756	1	23	13	2	(AC)11	CTCTGGAACAGCACCTTCCT	GCGAGCCTTTGTGTATCTTTCT	55	182	DE997156
Sequ1336BAC	17	7.7813	44.545	1	24	13	2	(AT)20	ACTGTGAGGAAAAGGGAGAATG	CATGGCGTATTTCTTTGGAA	55	199	DE997157
Sequ1342BAC	21	12.2877	2.2237 (21')	1	12	23	2	(AC)22	GCCAAATCCACATGAACAATAC	CTTTCCTCGGCTTCACTCTTTA	55	198	DE997158
Sequ1349BAC	9	2.2237	45.1002	1	12	34	3	(ACA)9	TAGTGCCAATGTAAAGCAGAGG	GGCAGCAGTAAATATCACTTAAACC	55	173	DE997159
Sequ1376BAC	16	0	3.3383	1	23	13	2	(CA)12	ACAAGACGTGGAAACATGCTCT	CAAGAGGACAGACTTGGGTAGG	55	144	DE997160
Sequ1421BAC	7	26.75	40.4089	1	23	14	2	(CA)12	ACAGTGATGCTGTAATGGCAC	GTGAATGAGGAGTTGAGTGAGG	55	182	DE997161
Sequ1427BAC	10	30.4645	28.6033	1	12	34	2	(T)12and(GA)13	CACTCACAGAGAAAGTTAGAAGAGACA	GTGGAGCGTCTGCCATTT	55	154	DE997162
Sequ1444BAC	18	2.2226	57.0043	1	23	12	2	(GT)6and(GT)16	GAATTGCCCGACTTTCTAATTG	CGACGTTAATATGCTGCTGAGA	55	172	DE997163
Sequ1447BAC	23	5.5609	N.A.	2	12	22	2	(TG)13	ACAAGACGGAGGAGACAATTCA	TCACACATCGTGCATACAGCTA	55	185	DE997164
Sequ1453BAC	15	4.4463	N.A.	2	12	33	2	(AC)19	AGGAGGGGAGAGAGTGAGAAAG	CTGTGTGAGGCAACAAAGTCTC	55	175	DE997165
Sequ1462BAC	15	7.7802	N.A.	2	12	11	3	(CAG)6	ACATCCGTCGTCTATTTCATCC	ACTATTTTCCATCACACTCGGG	55	197	DE997166
Sequ1470BAC	9	3.335	52.8914	1	12	23	2	(TG)9	AAGTGCTTGCGTATGTGTGTCT	GGAGTAATTCAACCCCAGTCAT	55	141	DE997167
Sequ1483BAC	5	5.5576	N.A.	2	12	11	2	(AC)17	GTTACCCACTTTGCCCATTTT	TCACAGACACAGGAATAGACTGC	55	169	DE997168
Sequ1500BAC	4	0	0	1	34	12	2	(CT)28	GCTGCCGGACTGAGACTAAT	CAAACGTAGCTGTTTTAGGAACC	55	174	DE997169
Sequ1527BAC	19	N.A.	55.1115	3	11	23	4	(AGTG)9	GGCCCAGCCCTATAAATGTC	CTTTGCTGTGGTTTCAGCTATG	55	111	DE997170
Sequ1547BAC	2	3.3339	39.0041	1	12	13	3	(CTG)8	GGTGCAGGTTGTTGAAATGTT	ACCATAATTCCCCTACAGATTGTC	55	145	DE997171
Sequ1561BAC	23	5.5609	44.0347	1	12	34	2	(AC)15	GTCCGGCTACACAATGATCTCT	ATCCCGGCAACATGAGAA	55	180	DE997172
Sequ1571BAC	23	18.0357	N.A.	2	12	11	2	(AC)8	ATCCTTTTCTCCGTCATCTCC	GGACTGTTTGGGGACAGAATTA	55	151	DE997173
Sequ1572BAC	4	17.8563	5.5675	1	12	13	2	(AC)43	AACCAACACACGTACTCATGCT	ACACAAACACACACTGCCTCTC	55	199	DE997174
Sequ1573BAC	5	0	14.5928	1	23	14	2	(GA)12	CTGAGGTGCTTCACGGATTT	ACCTGCTTTATACCTGCGGTT	55	170	DE997175
Sequ1624BAC	4	0	0	1	23	12	2	(CT)8	ACTCTGACTACCATCCCCTTTG	CGTTTCTTTCGCTCTTGTTGT	55	171	DE997176
Sequ1628BAC	7	34.5679	40.4089	1	12	34	2	(AT)7	TGCAGACACAACATAAAGGAGC	GCAACAAAGCAAAACTATGGGT	55	159	DE997177
Sequ1640BAC	10	N.A.	27.492	3	11	12	2	(TA)6and(AC)6and(AC)7	CAGGAATCTGAATGAATCGTGA	ACAAACCTGGATGAGCCCTATT	55	198	DE997178
Sequ1660BAC	14	5.5576	45.3896	1	23	13	4	(AGAT)20	TCAGGTCTTTGTAGTGCAGTGAG	TTGTATGTGTCTCTGGGTGAGG	55	175	DE997179
Sequ1665BAC	2	1.1113	22.2993	1	23	12	2	(AC)10	CTGGTCAGAGACAGCCAGGT	TTTATTATGCAAGCAGGCACAC	55	114	DE997180
Sequ1666BAC	3	4.4463	34.9497	1	12	34	2	(CA)6and(AC)28	CTCTAAATGAAAAGCCCCACAC	GAGGAACCTGATGGAACCTG	55	161	DE997181
Sequ1668BAC	5	8.8959	50.2365	1	12	23	2	(AC)20	GCTTTTCCTCTCTCCTTTCTCC	ACCTTCCTACTCGACTCCGAC	55	183	DE997182
Sequ1688BAC	24	0 (24')	2.2237 (24)	1	23	14	2	(CA)10	AAACACACAAACACAGCAGGAC	CATAACAACATGGAGACCTGGA	55	163	DE997183
Sequ1690BAC	17	7.7813	44.545	1	12	13	2	(TA)9	AAAAGTCTGGCAAAGTGGTCTC	GGAAGTTAGGCTCAAGGGTTTC	55	137	DE997184
Sequ1700BAC	7	50.6567	40.4089	1	34	12	4	(GT)8and(GTGC)8	CTGTCTGCTGTGTGAGTATTGC	CCTCATAGGACCGCTACTTCA	55	199	DE997185
Sequ1702BAC	20	50.0962	40.3849	1	14	23	2	(CA)13	TCTCTGTAATGTCCCAAAGTGC	GAAAGGGAAAGGGGTGTTG	55	128	DE997186
Sequ1710BAC	1	N.A.	32.5865	3	33	12	2	(CA)8	CCCTTGACTTTGACCTTTCACT	TCGAGTTTTCATTCCTCACG	55	172	DE997187
Sequ1717BAC	2	N.A.	43.4504	3	22	12	2	(AG)7	AGAAATCACCCGTCAGCATATT	GCATCTGCATTAGTAGAACAGCC	55	177	DE997188
Sequ1719BAC	18	N.A.	57.0043	3	22	12	2	(GT)13and(GT)10	CCTCCATCATTTTCATCCTCTA	CCCTCTGTGTGTGTGAATTGTA	55	182	DE997189
Sequ1749BAC	2	48.1548	N.A.	2	13	22	3	(AGA)6	GGCAGTGACCATCAAAGTACAA	TAGCCCTCCCAGTCATTAGTGT	55	169	DE997190
Sequ1757BAC	7	5.5587	39.2976	1	12	23	2	(CA)28	CAACCCTACGAGAGCACATACA	ATGACCAGCACCAAGAACAGA	55	175	DE997191
Sequ1762BAC	19	4.4463	49.5528	1	34	12	2	(AT)14	CAGTAAACGCCATCTCCATACA	CTGCACAACTGAGGTAAACCC	55	186	DE997192
Sequ1766BAC	23	N.A.	44.0347	3	22	12	2	(CA)7	CCATGAAGAATGCAAACAGAAG	GTGATAATGGATCAGGAGGAGG	55	182	DE997193
Sequ1769BAC	8	6.7066	34.8954	1	24	13	2	(TG)25	CTTGTCATGTTCAGTGTTCCCT	TATGTTCCATCCATCTTGGTGT	55	132	DE997194
Sequ1771BAC	2	0	7.7846	1	13	24	2	(AC)42	CTTTCAGCCGACTTACGTTTCT	CATCGCTTCTTCACTCATTGTT	55	200	DE997195
Sequ1776BAC	2	N.A.	43.4504	3	33	12	2	(GT)19	AAAGGCAGACACCATAGAGGAA	CTTTTCCACCCAAACACACAC	55	134	DE997196
Sequ1777BAC	23	3.3383	25.018	1	12	34	4	(CATT)8	CGAGCTGCACTGAATACACACT	ATCCAAAACAAAACACGACAGC	55	171	DE997197
Sequ1786BAC	15	20.031	55.435	1	12	34	2	(AC)18and(GT)6and(TG)7	GTCGTATGAGCTAAACCCCAAA	AGGTCGGAGGTGTAAAACAGAG	55	181	DE997198
Sequ1793BAC	5	5.5576	34.6127	1	13	12	2	(AC)10	TCACACACACTAGCCACAAACA	CATACACACCCTGAGCTGGAT	55	106	DE997199
Sequ1797BAC	2	0	7.7846	1	24	13	2	(GT)14	AACCGCTTTCCACCTTCCT	CAGCGTGGTCTTGTGTTTGATA	55	118	DE997200
Sequ1804BAC	9	2.2237	N.A.	2	12	11	2	(TG)8	AGAACGAGCGACTTGTGTTGT	GTCGTCCAGCTTCTCCTGA	55	147	DE997201
Sequ1806BAC	11	N.A.	30.8509	3	11	12	2	(AC)10	AGTCAGATTGTGTCATGTTGGG	TATGTGGTTTTGTTCTCCCCTT	55	199	DE997202
Sequ1834BAC	20	N.A.	40.3849	3	22	12	2	(GT)8	AAGATTAGTGCCAGGGGTTACA	AAAACCAGCCAGTTCAAAGCTA	55	157	DE997203
Sequ1835BAC	24	3.3464 (24')	N.A.	2	12	11	2	(GT)9	GTGTGCTCATGTGTAAATGTGTG	ATTTTGACGGACTGGTTTGC	55	113	DE997204
Sequ1837BAC	2	3.3339	43.4504	1	13	12	2	(GA)7	TGCTAGAAGATGTGCAGAGGTG	AAAACAACAGAGAGTGTGAGGGA	55	141	DE997205
Sequ1845BAC	1	47.0766	49.278	1	23	13	3	(AAG)8	GGACCAAACACCCAACACA	AGAACTGGATTCGCTTATCACC	55	175	DE997206
Sequ1849BAC	18	1.1113	5.5675	1	12	23	5	(TTATT)6	GCTCTTCCTTCCAACACTTCTG	ACATGACAACCAACAATCAAGC	55	189	DE997207
Sequ1850BAC	9	N.A.	51.7801	3	11	12	2	(GT)13	TAGTGCGTTGTTGGGCTTTT	CAGACCTCTAATTGGCTTGACC	55	178	DE997208
Sequ1859BAC	3	5.5576	46.0726	1	12	23	2	(TG)6	ACAGAAGTGGGAGAAAAGGTGA	ATTCAGTGCAAGACAGCAACAG	55	114	DE997209
Sequ1868BAC	6	0	30.3684	1	14	23	2	(CA)6	GGTCAAAGGTTAAGGGTGACAG	CATATTCTGTTTGCAGGCACAG	55	163	DE997210
Sequ1869BAC	9	2.2237	45.1002	1	24	13	2	(TG)19	GAAAATGAAGCTGTTCCTGTACTGA	GCAGTTTGCCTCACAGATGTT	55	155	DE997211
Sequ1876BAC	10	6.6799	28.6033	1	23	12	2	(AT)7	AGAGACCTCCAACATATCTGCC	CGAGCTTCTTCAACCTCATTAGA	55	200	DE997212
Sequ1881BAC	12	13.3744	52.092	1	34	12	2	(CA)24	TAAGTGGAAAACCTCACAGCAA	ATGGAATCTGCAATAGGCTTGT	55	180	DE997213
Sequ1885BAC	10	6.6799	27.492	1	12	34	2	(AG)21	CTGTGATTTGAGGTGTCGAGAG	TGCTTCTTCTCTTCGGCTTTTA	55	197	DE997214
Sequ1892BAC	14	54.1394	N.A.	2	12	22	2	(GT)6	ACTCACAGCGTCTCAGCATGTA	TGTGTCAACAACATCCCCG	55	197	DE997215
Sequ1910BAC	9	2.2237	49.5564	1	24	13	2	(TA)9	AAATCGGTAACTTTGATGCCAG	TCAGTATCCTAATTGAAGGGGAAC	55	158	DE997216
Sequ1957BAC	4	1.1113	5.5675	1	14	23	2	(TG)24	ACAAGAGAAACAAAGGTCAGTGG	GTTAAATTGCATCCATCCTGGT	55	161	DE997217
Sequ1972BAC	22	45.874	54.0345	1	12	34	2	(A)10and(TA)12	AGACTGGTGTGATTTTGTGCAG	AGCTTAGGACTGGGTGATATGG	55	168	DE997218
Sequ1977BAC	19	4.4463	N.A.	2	12	22	2	(CA)10	CGTCATGTGCTCTGTGCTGT	TGCTTGGATCGGTATGTGTG	55	150	DE997219
Sequ1979BAC	5	5.5576	N.A.	2	12	22	2	(GT)12	ATGGGAAAGGTTTTAATGAGGC	GTGGAGACAGGAAGTTTGGAGT	55	121	DE997220
Sequ1981BAC	3	5.5576	42.7343	1	23	13	2	(CA)6	TGTCTTCATTGTCCTCATCACAG	AGGCGCTATACACGTTTCATTT	55	199	DE997221
Sequ1982BAC	5	3.335	20.1515	1	12	23	3	(TTC)8	GCTTTCCGCTCTGTGTTTTAAT	TATCTTGTGACTTGTACCGCGT	55	105	DE997222
Sequ1983BAC	15	6.6689	40.8919	1	23	14	2	(AC)19	GGTCCAAGTGCTCAAGGTACTG	CACAGCCAAAACAAACAAACAC	55	182	DE997223
Sequ1989BAC	20	2.2226	37.0466	1	14	23	2	(TG)13	CAACCTAGAGGCGTGGGAT	GCAGCGTTTGAAGTTTTAGCTC	55	127	DE997224
Sequ2012BAC	22	5.5587	N.A.	2	12	11	2	(TG)7	TCCATGTGTGTATGCGTCTGT	CACTGTTGCCCCAAGAATAGTT	55	181	DE997225
Sequ2028BAC	3	0	2.2226	1	23	14	2	(AC)6and(AC)15	TGTTCAAGAGACACACCGAAAT	CCACATGAAGACACTGAGAGGA	55	142	DE997226
Sequ2049BAC	15	7.7802	N.A.	2	23	11	2	(GT)6and(TG)17	AGCTGAACCCGAGAATCACTAA	AATCCTCCAGACGTTACACCAC	55	149	DE997227
Sequ2050BAC	22	5.5587	51.8108	1	12	34	2	(GT)11	TGTGCCGTGAGTATCTTAATGC	GGAAGTGGTATGGTTATCGCAC	55	194	DE997228
Sequ2051BAC	17	21.2013	44.545	1	23	13	4	(AAAC)7	TCCGACAGCAATAAGTGGTTTA	GGAGACCAACAACAACAAATGA	55	141	DE997229
Sequ2058BAC	3	6.6689	N.A.	2	12	11	2	(TG)7	TCGATGCTTCAAATCAAGGTC	ACTCCCATCTGCCTAAATATCG	55	197	DE997230
Sequ2059BAC	22	11.1196	54.0345	1	13	23	2	(CA)7and(CA)7	ATAAATGTTTGCAGGAGGCAAG	GTATGTTGCTGTTTGCTTTGGA	55	198	DE997231
Sequ2078BAC	8	0	16.7756	1	23	12	2	(GA)12	GACCTTGAGACAGGCAGTGAG	TATGATTTCCTTTCAGTGGGCT	55	121	DE997232
Sequ2080BAC	2	1.1113	N.A.	2	12	11	2	(GT)13	ATTCATGCTGGGTAGATTGGA	TTTAAGCAGGCACACTCATACA	55	135	DE997233
Sequ2113BAC	1	2.2226	49.278	1	13	12	2	(CA)30	GCCTAATCTCTCCAAACTGACC	TGATAAGAATTGAGCCACGATG	55	163	DE997234
Sequ2114BAC	19	0	15.6369	1	23	13	2	(TC)10	CTGACTTTGCCCACAACAAAT	ATCAAACGGACTGAGATGGAGT	55	132	DE997235
Sequ2123BAC	24	0 (24')	2.2237 (24)	1	34	12	2	(AC)35	TGTCCAGACGCTCTAAAGTGA	ATACAATGAACAAACGGGGACT	55	164	DE997236
Sequ2130BAC	13	6.6722	N.A.	2	12	22	2	(TG)10	AGAGCATGAAAGAGCTGTGAAT	GATCCGTGTACTGCTTCCTG	55	150	DE997237
Sequ2134BAC	20	0	1.1113	1	23	12	2	(TA)6	TTCTCTCACCAGAAAGACGACA	AATCGCTGCTTATTCCTGAAAG	55	174	DE997238
Sequ2159BAC	10	4.4562	0	1	13	23	2	(CA)11	ACCACCTCCATCATAACAATCC	GAATGTCAATGCAACCACAAGT	55	196	DE997239
Sequ2198BAC	8	7.8179	50.4922	1	24	13	4	(CGCA)6and(CA)40	CTCTGTGGACAAGATGTTTGG	AAAACTGACACCCTTTACCTGTAG	55	160	DE997240
Sequ2200BAC	13	1.1113	N.A.	2	13	22	2	(TC)12	GAAAGCCGTGCTATAATGGTTC	AGCGAGTGAAACACACACAAAC	55	128	DE997241
Sequ2216BAC	2	2.2226	36.7804	1	24	13	3	(CAT)8	CTCCGGGTTGTTTGTGTTATTT	GTGGGAGAGAGATGAGATGAGG	55	141	DE997242
Sequ2218BAC	8	7.8179	51.6035	1	14	23	2	(CA)26	ATCTCACATATCCCATCCATCC	TTTTCACCATGACCTTTGTGG	55	173	DE997243
Sequ2219BAC	17	6.67	44.545	1	14	23	2	(AC)21	CCTCCATTCCTGCACATAAAA	AAATCCAGTCCTGCTGAACAAT	55	199	DE997244
Sequ2220BAC	14	2.2226	N.A.	2	12	11	2	(TG)10	CCTCTAGTTGTACGGAGGAAGTG	CAGCCACAGATAAACCTGATGA	55	125	DE997245
Sequ2221BAC	14	19.2212	45.3896	1	34	12	2	(GT)6	ATCTGTATGTTTGCCCGTTCAT	TCTCCTCCTTCTGGCTAAATCC	55	144	DE997246
Sequ2222BAC	16	N.A.	36.0723	3	33	12	4	(CTAT)8	ACTCACACACCAAACTACCTACCT	GCGCAGAGTTCCAGTGTCT	55	134	DE997247
Sequ2224BAC	4	N.A.	5.5675	3	22	12	2	(CA)15	AGATGTTGGAGCAGATGGACA	GCACTTCTGGGTATGTGTGAGA	55	177	DE997248
Sequ2269BAC	17	30.1857	44.545	1	24	13	2	(CA)15	GTTTCAGCTTTGCGGATTTTAC	TTCTGCCAACGTCCATAAGAG	55	150	DE997249
Sequ2270BAC	17	N.A.	44.545	3	22	13	3	(GCT)8	TGTGATGTAGGAGCTGTGTGTG	CTGGTCAAAGTAGGCAGGATGT	55	138	DE997250
Sequ2296BAC	10	6.6799	N.A.	2	12	11	2	(CA)11and(AC)6and(AC)12	GGTGCAATATAAATCTCTGGAGTG	GGGTGGATGAGTGGTGTTTT	55	200	DE997251
Sequ2312BAC	20	2.2226	N.A.	1	34	12	4	(GTGC)7	CCATCAAACCTAAACCAGCCTA	GGCAAAAGTAGGAGGATGTGTC	55	139	DE997252
Sequ2313BAC	24	0 (24')	6.6711 (24)	1	12	34	2	(AC)31	TATCAACGTGGTTCTCTTCCTG	CGATTGTGGTTCCTCATGTAAA	55	160	DE997253
Sequ2314BAC	21	2.2226	2.2237 (21')	1	23	12	2	(AC)14	TGACACCAAATCAATCTGCC	ACACACATCACAGTCCAATTACAG	55	146	DE997254
Sequ2315BAC	21	10.064	2.2237 (21')	1	13	24	2	(GT)12	CGGGTCAAAACAGGTAGATACAC	GCAGACCACAGCGACAGTTA	55	127	DE997255
Sequ2332BAC	15	7.7802	52.1	1	13	24	2	(GT)18	GAGCATGTCTTGACGCAGAG	GTCATTGTTGTCATTGTTGTGC	55	134	DE997256
Sequ2378BAC	14	N.A.	1.1113	3	33	12	2	(GT)10	CAAATTAGGCCACAGAAGGAAG	GGCGTGACATTGATGGTGT	55	100	DE997257
Sequ2379BAC	12	2.2226	50.9807	1	23	12	2	(TC)16	AGCTCAAGTCCACTGATGTCAA	GAGTGTGCGTTTGTGTCTGTCT	55	118	DE997258
Sequ2384BAC	12	3.3339	52.092	1	23	12	3	(TCT)13	CCGATAAAGGTAGAAAATGGGG	GACCAGGAGGAGAGGACACAT	55	130	DE997259
Sequ2385BAC	8	42.5588	N.A.	2	12	22	2	(CT)8	CATTCGGCTAACAAAACAAACC	GAAAAGGTGTTGGTGTCTGCTC	55	143	DE997260
Sequ2388BAC	18	2.2226	N.A.	2	13	22	2	(AC)24	CTCCTTCATCTTGTTTCATGCC	GTCCAATGTGGCTCAACTGTG	55	168	DE997261
Sequ2391BAC	22	3.335	45.1408	1	24	13	2	(AC)16	AGAGCAGAGCCCAGAAGATGTA	CAGTGAGGAAGGAGAAGTTGATG	55	193	DE997262
Sequ2410BAC	22	10.0083	54.0345	1	24	13	2	(TC)23and(CT)11	ACAGGAAGAAGCCACGGTTAG	GAATGAAAACATGCCGGTAGAG	55	162	DE997263
Sequ2442BAC	4	0	4.4562	1	14	23	2	(GT)16	ACTGTAGCCTTTTATGGTTGGC	GAGCCAGAGACTGTAGGGAAAA	55	149	DE997264
Sequ2446BAC	18	2.2226	N.A.	2	13	22	2	(AG)12	GTGGAGTGAGAAAGGGAGAAAA	AACAAAAGTGACCCCTCAGAAA	55	194	DE997265
Sequ2460BAC	18	2.2226	57.0043	1	14	23	2	(CA)30	TTCCCTCTCATTGGAAGACA	TGTCAGTGGAAGTGGAGTCA	55	144	DE997266
Sequ2466BAC	14	5.5576	45.3896	1	12	34	2	(CA)46	GTTACCGACAAACACATACGCA	TACAGCAGCAGCAATTTAGGAA	55	187	DE997267
Sequ2476BAC	12	N.A.	50.9807	3	22	12	2	(AC)14	ACACCCCTGACCAAATAAACAC	CTATGTGCAAAGCCAGCATTAG	55	101	DE997268
Sequ2483BAC	5	N.A.	50.2365	3	22	13	3	(TGA)10	AGAGTGGGGAATCATGTACTGC	GTTCCAGTGTTTGGAGCTTGA	55	149	DE997269
Sequ2501BAC	12	5.5565	52.092	1	34	12	4	(TTCA)10	GAGAGGATCATGGAGCTGAATA	ACACGAGAGAGCGTGCAG	55	198	DE997270
Sequ2504BAC	9	2.2237	45.1002	1	23	12	2	(TG)7	GCAGCAAACCAAGCAATAATC	TCAGGAGGAGACCCAGTATGTT	55	175	DE997271
Sequ2511BAC	12	23.3981	N.A.	2	13	22	2	(CT)23	GCAGTGTTTGCAGTCAGTTTTC	TTAACCTCAGCCTCTTCTCCTG	55	136	DE997272
Sequ2516BAC	10	N.A.	28.6033	3	22	13	2	(AC)31	CAACCACCGCCTGACTGA	ACAGCCATTTCTTCCAAGTGCT	55	147	DE997273
Sequ2536BAC	8	7.8179	48.2685	1	23	14	2	(AC)6and(CA)25	CTGGTGAAGTTTCCTGAAGAGG	GCCTGTATTTGTACTGTGTGTGTG	55	148	DE997274
Sequ2544BAC	14	N.A.	45.3896	3	11	12	2	(AG)9	CTCCTCTTGCCTCTGTTTTCAT	TCTCTGAATTGCCTCACCAATA	55	174	DE997275
Sequ2559BAC	9	2.2237	49.5564	1	24	13	2	(CA)24	TGGAGGACTTTAACTGTCACCTC	ACCCAACGTGTTCATGGTTT	55	133	DE997276
Sequ2560BAC	15	7.7802	55.435	1	12	23	2	(GA)31	GAGGGTGCCCATACTAGGAAA	TCCCCTACGAGACAAGGATAAA	55	189	DE997277
Sequ2568BAC	24	3.3464 (24')	13.34 (24)	1	24	13	2	(CA)7	GGCGCTGGTTTCTGTTTTAAT	GCTAAGAACGCACAGCACAG	55	160	DE997278
Sequ2569BAC	20	2.2226	19.1647	1	23	12	2	(CA)16	CCAAGAAGAATAACAAAGTGCG	ATTGGTTTACGATACTGGCACA	55	129	DE997279
Sequ2582BAC	5	5.5576	N.A.	2	12	33	2	(AC)15	GAAGAGAGCCAGCGTGTAAATAA	GCCTCAGTCCTGCCTATATGTC	55	133	DE997280
Sequ2587BAC	10	4.4562	18.5895	1	23	12	2	(AC)12	GGAGCCAAAAGTTAAAACAAGC	AAATTCTCTTCCAAGCGCC	55	171	DE997281
Sequ2605BAC	15	7.7802	55.435	1	12	23	2	(CA)24	GACTCTCTTGCTCTCCCAGC	AATAGACACGGCCCTCACTC	55	122	DE997282
Sequ2611BAC	3	N.A.	50.5189	3	22	12	2	(CT)11	CCTCCCTCTTATCTCCCAAAGA	ATACATTCGCTGCTGACATTTG	55	114	DE997283
Sequ2613BAC	23	4.4496	32.8594	1	13	24	2	(AC)11and(AC)7	ACCCACAGGTTTAGTGAAGGG	CTCTATTTGCCCTGCTTCTGTT	55	206	DE997284
Sequ2616BAC	22	N.A.	48.4758	3	11	12	2	(AT)6	AACTTGTTTGACTGGGCCG	TCGCCAAATTATACTCCACAGG	55	184	DE997285
Sequ2618BAC	24	4.4577 (24')	17.7874 (24)	1	13	24	2	(CA)20	GCAAAGCGCAAGGCTCTA	AAATGTGTTTCGGACTCATGC	55	100	DE997286
Sequ2640BAC	24	0 (24')	N.A.	2	23	11	4	(CTGA)6	ACAGCCCTACAAACACGAATG	GGTCAGTTGCTAGAGGGACATC	55	125	DE997287
Sequ2645BAC	20	2.2226	20.276	1	34	12	2	(GT)15	ATCGCCACCGACTTTATTACAT	CCAGGTTTTCTGTCTCAGTCCT	55	117	DE997288
Sequ2670BAC	24	29.2011 (24')	0 (24')	1	13	12	2	(AG)19	TTCTCACTCACCAATTAGCCTG	TGAATGCTGTTGTAGAGGACTACC	55	126	DE997289
Sequ2673BAC	18	N.A.	57.0043	3	22	13	2	(GT)11	GCTATCTGTTATTTTAGGAGCCCA	TACTTTCTCTCTCGCACACACG	55	109	DE997290
Sequ2687BAC	12	N.A.	52.092	3	22	12	4	(TTTC)6	CCACTTGAAACCACCCACAC	AGCAGGCTCCAGTACAGATGTT	55	130	DE997291
Sequ2690BAC	5	N.A.	50.2365	3	11	12	2	(TG)6	GCTCAAACGCACATAAACTCAT	AGCTCAAACCAGTGAAATCTCC	55	149	DE997292
Sequ2694BAC	6	0	2.2237	1	14	23	2	(GT)14	ACAAAAGGCAGAGACAGTGAAT	TGACCTTCTAGTGTTTTCCTCAAC	55	142	DE997293
Sequ2697BAC	19	0	15.6369	1	13	12	2	(GT)7	CTGCAAAGAAAACACATCCTCA	CCAGACGTGAAATAGGTGGAAT	55	169	DE997294
Sequ2698BAC	2	0	N.A.	2	13	22	2	(AC)11	TTAAGAGAGGGTCGGAAACAGA	AAAATAAGGGCCGAGTACCTTT	55	126	DE997295
Sequ2712BAC	24	6.6814 (24')	17.7874 (24)	1	12	23	2	(GA)7and(AG)11	ATCCTGGCTCCTAATGCAAAA	TATTGGAAAGTGGAAATGGGAC	55	128	DE997296
Sequ2713BAC	18	1.1113	40.2929	1	34	12	2	(AC)7and(CA)6	TCTCCTCTCATCCTGTTCAGC	GGTGGAGGGAAGGGTCTAAA	55	169	DE997297
Sequ2714BAC	19	4.4463	52.8878	1	12	34	2	(AC)12	GTTGACACAGGCATCAGAAATG	GAGAGGAAAGTCAGGCCAACTA	55	134	DE997298
Sequ2737BAC	13	10.0061	42.6312	1	23	14	2	(TC)12and(CA)17	TGACAAGTATAAGCCAAGAGGC	TGAAGTTATGGGCTCTCAGTGT	55	245	DE997299
Sequ2739BAC	4	N.A.	4.4562	3	22	12	2	(AC)10and(AC)9	TCCTCACTTTTCAGCAGTTTCA	GAGCACCATGTCTATCTTGCAG	55	224	DE997300
Sequ2751BAC	24	0 (24')	N.A.	2	12	11	2	(GT)13	ACATGACGCACAAGTACAGTGA	AAAGATGCTGTTCGGGGAC	55	150	DE997301
Sequ2761BAC	18	24.6751	N.A.	2	12	33	2	(AC)6	AACTCCCATCTCGACCTTTTCT	TGACTGTGTGCTCATGTGTGTC	55	147	DE997302
Sequ2771BAC	19	4.4463	50.6641	1	14	23	2	(TG)10	CAATCTCCTCTCCTCCTACCCT	CATCCTGTGTGGTTGAAATCAG	55	164	DE997303
Sequ2783BAC	3	0	N.A.	2	13	22	2	(GT)18	GACACTGAGAGGAAAAGACGAAA	CATCTTCAGGACTTCAGCCAGT	55	188	DE997304
Sequ2793BAC	1	2.2226	43.7193	1	12	13	3	(ATA)9	ACCAGTATGGGATTGTGGATTG	ATTCTGTCCTTGAGTGCCAAGA	55	144	DE997305
Sequ2819BAC	24	0 (24')	N.A.	2	12	22	3	(ATC)14	TCTATTTTACCTCCATACCCCTG	TCGATTCACCGATTCATTGT	55	141	DE997306
Sequ2821BAC	13	6.6722	21.3145	1	34	12	2	(AC)8	GGCAAATGGAAGACACATGA	TGGTACACATGCTGAATCTTGA	55	229	DE997307
Sequ2827BAC	24	N.A.	4.4474 (24)	3	11	12	2	(AT)9	GCTGCATGGTTGTCAGTGC	TCTCCAAATAATCACATGGCCT	55	222	DE997308
Sequ2828BAC	18	39.5428	57.0043	1	14	23	2	(CA)17	GTGGGCAAACCACATCCT	TGACAAGACAGACAACAACAGC	55	200	DE997309
Sequ2831BAC	16	N.A.	49.4355	3	11	12	2	(AT)12	CTGGACATGCAAGAAAGACAGA	ATCGAGGAAAATACAGCAAAGC	55	126	DE997310
Sequ2849BAC	11	N.A.	59.1883	3	11	12	2	(CA)6and(CA)11	GGCTCACAAGGTTCTTCAGTTC	GAAGTCCTCCTCTGTTTCCTGTT	55	200	DE997311
Sequ2851BAC	13	6.6722	38.1816	1	23	13	2	(CA)6	AGTTGCCACAGACAGTAGACCA	ATTGCACTCGCTCACACTATTT	55	140	DE997312
Sequ2859BAC	23	4.4496	33.9707	1	14	23	2	(GT)6	CCACTCCAGATACAGGGTAGGT	ATCCACTTCACATCATTGGACA	55	100	DE997313
Sequ2861BAC	13	6.6722	22.4258	1	12	34	2	(AC)28	AGGGTTGATTTTACCTCGGTTT	GCTAGAGCTGGGTTGAAATGTT	55	221	DE997314
Sequ2865BAC	19	4.4463	58.4454	1	12	34	2	(GA)16	GAGTACAAGCCCGCAACTTATC	AAGCTCACTACCGGAACTCTTG	55	198	DE997315
Sequ2877BAC	24	N.A.	4.4474 (24)	3	22	13	2	(TG)15	ATAGCCCAACTTTCCACTCTTG	TAGACAATCCCAACAAGCATCA	55	151	DE997316
Sequ2887BAC	14	56.3631	45.3896	1	13	12	2	(AC)15	TCAGTGTTTCAGGTTCTCTTGG	GTCACAGGTCAACTTCAATATGC	55	157	DE997317
Sequ2895BAC	11	0	N.A.	2	12	11	2	(CA)12	AACAGTCTCTCAACCATGTCCA	AGTGCAATGTGGTATGCGTAAT	55	139	DE997318
Sequ2917BAC	9	2.2237	N.A.	2	12	11	2	(CA)10	GAGACCGCTTGGGTGTAATCT	TTCCCTATGTGTTCCTGCTGTT	55	135	DE997319
Sequ2918BAC	6	30.4406	N.A.	2	12	22	2	(AC)8	GAAATGTGTCCCCAAAAGTAGC	AACAACACTCCACTGTCTGCTC	55	127	DE997320
Sequ2942BAC	17	40.3223	44.545	1	14	23	2	(AC)12	GAAACAGTAGCCCTGACCTGAC	GCATTCCAATACTCTGGTGGTT	55	156	DE997321
Sequ2968BAC	19	25.6484	58.4454	1	14	23	2	(AC)18	GCACAGAGATGACCAAGATGAG	AATCAGCAACACCAATGTGAAC	55	142	DE997322
Sequ2979BAC	22	28.9958	54.0345	1	14	23	2	(CA)12	GGAAAATTCTGTCCTCCCAGA	CCTCAGTCTCATCAGTCCATCA	55	196	DE997323
Sequ2983BAC	4	3.335	N.A.	2	12	22	2	(CA)6	GCGCAGATGAGGAATATCTTG	TGCAGAGGGAACAGTGAAAGT	55	194	DE997324
Sequ2986BAC	3	5.5576	46.0726	1	12	13	2	(AT)21	GTTTTCAGGCACTCACACTCAC	CATCCATGTTTTCCACAGCTAA	55	128	DE997325
Sequ2990BAC	7	13.3411	40.4089	1	12	13	2	(AC)10	CAGTGCGTTTCAGTCCACTTTA	GTCAGGTTGATTTGCATGTGTT	55	185	DE997326
Sequ3003BAC	18	1.1113	33.5863	1	34	12	2	(TG)20	ACCGTAGTTGTCCTGTGTCTG	GTGAACTCATTTTGCAGTGAAG	55	196	DE997327
Sequ3009BAC	10	6.6799	23.0457	1	13	24	2	(GT)18	CCTACCACTACCAAGCTGGC	AAAACAACAAAGTATCCCGGC	55	173	DE997328
Sequ3013BAC	1	2.2226	45.943	1	14	23	4	(ATAG)27	GAAGGCTGAATGTTGAGGAAT	TTATGGCTGCATCTTTCCAT	55	224	DE997329
Sequ3028BAC	16	36.1198	51.6592	1	13	24	4	(TATC)12	GCTGCTCGACACCTGAAT	AACAATGCACCAGTCAACACT	55	238	DE997330
Sequ3062BAC	3	7.7802	54.9652	1	24	13	2	(AC)11	CACTCTGGTCTTTTCCTCAACC	ACAAACACTGCTCCATTCCTCT	55	150	DE997331
Sequ3069BAC	14	0	36.497	1	34	12	2	(GT)9	GCACACTGCATAAAAGGGTGTA	CAAAAGTCATCGGCCTCACT	55	120	DE997332
Sequ3071BAC	20	1.1113	13.5861	1	34	12	2	(CA)17	CTACGTCATGCCTCTGCTACTG	CTAGAAACCCCATGTCCCC	55	162	DE997333
Sequ3074BAC	18	1.1113	11.1295	1	13	12	2	(GT)15	AGCTGCAAAGGTCAGGCTT	ATGTCGGTGTAGGGCAGTTATT	55	120	DE997334
Sequ3088BAC	17	6.67	41.2067	1	14	23	2	(AC)43	CATGTACTTTAGGTTTGGTGCG	TCCCTACTCAGCTTTACTTTCTTCA	55	243	DE997335
Sequ3093BAC	4	0	5.5675	1	23	14	4	(CTGT)11	TAAGCTCCAGATAACAGAGGGG	CGAAACACAAGAGGACAATCAG	55	190	DE997336
Sequ3119BAC	21	44.8987	4.4463 (21')	1	23	12	2	(GT)10	AACTGCATACACATGAGCGAGT	CAAATCATCGAGCTACACCAAA	55	140	DE997337
Sequ3121BAC	2	3.3339	43.4504	1	34	12	2	(TG)22	TTAATGGAAACGAGGGACAAAG	GACTGGAATGTGCTGCCTAAAG	55	197	DE997338
Sequ3122BAC	9	2.2237	45.1002	1	12	34	2	(AC)6	TGTCAGGTCTGGAGTGAGCA	GTACATGCGTGAGTGTGCTTGT	55	190	DE997339
Sequ3133BAC	24	2.2351 (24')	N.A.	2	12	11	2	(CA)7	CATGACACACAAACGCACG	GTTCAAACACATTTCCAGCCAG	55	117	DE997340
Sequ3144BAC	18	2.2226	53.666	1	23	12	2	(A)25and(AT)6	ATCTCTGTGCTTCTGCTCCC	TGGTAACTATGTTGGGTCTGATCT	55	152	DE997341
Sequ3151BAC	12	1.1113	39.7328	1	12	34	2	(AC)15	AGGTGGTGCATGATTGTAACTG	CTTGTGCTTTTCTCTTGTCCCT	55	151	DE997342
Sequ3175BAC	8	0	14.5519	1	23	14	2	(TC)10and(CA)17	CCCTCTCTCTCTTACTCACCCC	CTGGCTCCTTTCCCAAACTAAT	55	163	DE997343
Sequ3181BAC	6	0	N.A.	2	23	11	2	(AC)23	CATTCATCGTCTTTAGGAAGGG	ACTGTGCGAGTGAGTAAGGAAGT	55	149	DE997344
Sequ3186BAC	22	1.1113	32.8181	1	23	12	2	(TG)11	CAGGAGGTAATCCACAAATTCA	TTATCGCTACAACAACACCCAC	55	146	DE997345
Sequ3191BAC	23	N.A.	44.0347	3	22	12	2	(GA)9	CATCACAATTTAACTACCTCTGCC	AGCACACATAGCTTGCAGTTTC	55	144	DE997346
Sequ3193BAC	8	7.8179	51.6035	1	12	23	2	(AC)7	AGAAATCCGCTGTCCAGAATAA	GGCTACAGGAGACAAGCTCAAT	55	173	DE997347
Sequ3198BAC	13	N.A.	17.9762	3	33	12	2	(CA)13and(GT)10	GGCAATCACTGGCCTTATTACT	CTCTCCATCCATCCATCCAC	55	162	DE997348
Sequ3208BAC	7	4.4474	28.1414	1	23	12	2	(AC)56	CCCTTAAACTGCTCACACATCA	GTGCCTCGTTCCATCATACTTT	55	207	DE997349
Sequ3238BAC	16	7.7824	51.6592	1	13	23	2	(CA)9and(CA)7	CGCCACAGTTTCACATACAGAG	AGCTGGGAAGTCATTTGTTTTG	55	199	DE997350
Sequ3244BAC	4	3.335	5.5675	1	24	13	2	(CA)9	ACTGAAGGCACCAGGCTTATAC	CACTCTTGGTTGAGCTAATGCTA	55	149	DE997351
Sequ3271BAC	14	2.2226	N.A.	2	23	11	3	(TTA)12	GTAGCAACTGGGGTATTGATGC	CAACTGCTGTGCTGCTTAACAT	55	181	DE997352
Sequ3275BAC	14	0	35.3857	1	13	24	3	(AAG)14	CTGAGACCTGACTGAAGGGAAC	TTGATGTGTTGTTCTGGGAAAC	55	134	DE997353
Sequ3288BAC	8	7.8179	N.A.	2	12	22	2	(AT)9	TGGCCTGGAATGATAAACAAAG	ACTGCCTCAGCAACAGAAACAT	55	136	DE997354
Sequ3289BAC	5	N.A.	37.9477	3	11	12	2	(GT)9	GTGTTCACAGGGGTGTTGG	CAAAGAGTGTAAGACGTGTAGATGTG	55	108	DE997355
Sequ3293BAC	1	2.2226	48.1667	1	12	34	2	(AC)8and(CA)9	GGACACCAAAGTGAGGGAAGTA	TCAATCAAACAGTCACCTCTGC	55	180	DE997356
Sequ3296BAC	21	0	N.A.	2	12	11	2	(CA)7	TACTGACCTTTGATGGCTGATG	TGGCTACTTCATTTGGGTTTCT	55	193	DE997357
Sequ3298BAC	6	0	8.9136	1	34	12	2	(CA)8	TGACAGAAGGATGAGCAGGAAA	ACTCTGCGTTTGGACCCGT	55	172	DE997358
Sequ3301BAC	18	1.1113	33.5863	1	12	23	2	(CT)13	TGGCGCTAGATGGTTTTAGATT	TTTGCTTTGTTATGAGGGAGGT	55	124	DE997359
Sequ3303BAC	14	N.A.	45.3896	3	33	12	2	(AC)6	GTCAGTGTTGCCATTGAAGGT	ATCTGCCTGTGAAGGATTGTTT	55	156	DE997360
Sequ3313BAC	21	44.8987	3.335 (21')	1	24	13	2	(TC)15	ACCGCGAAAACAACAACAAC	ACAGGAAACAGACCAAGAGACG	55	149	DE997361
Sequ3322BAC	15	7.7802	49.8763	1	14	23	2	(CA)10and(T)10	AAGGACTGCATTTACATCCCAC	CCTCTGTTTCTGCCCAGTGTA	55	107	DE997362
*Independent two map positions caused by gap are shown in female linkage group 24 and male linkage group 21 and 24.

## Sheet: TUF
Marker name	Linkage group	*Position in Female Map (cM)	*Position in Male Map (cM)	Polymorphic information	Genotypes of Dam	Genotypes of Sire	kind of repeat number	Microsatellite	Forward primer	Reverse primer	AT(°C)	product size	Accession No.
Sequ0045TUF	1	2.2226	35.9248	1	24	13	2	（CA）9	GCATGTGAGGAGGATTTTGTC	AACTGTCTGCAAACGGGAAG	55	122	AB643818
Sequ0057TUF	1	0	0	1	13	24	2	（CA）22	GCACGCAAAACCAAGAGATG	CAGCTTCTACAATGGGTCAC	55	129	AB643820
Sequ0118TUF	1	2.2226	31.4752	1	12	34	2	（CA）20	TAGGCTGACACTGTGCTTAC	CACCAGGATAGAAATAACCCC	55	96	AB643838
Sequ0302TUF	1	0	4.4562	1	23	14	2	（CA）15	CATCTCCATTCATCCATTCCAG	GCCAACAAACCATTACAGGG	55	107	AB643877
Sequ0323TUF	1	N.A.	49.278	3	22	12	2	（CA）13	GGGCACTGAGAGACTTTGG	TAACGAGTCATACAGCAGTG	55	126	AB643881
Sequ0419TUF	1	2.2226	49.278	1	13	23	2	（CA）20	CTGTGCCTGAGATATGTTGC	ACATGCCCTCTTGGATACTG	55	157	AB508224
Sequ0437TUF	1	0	8.9124	1	12	23	2	（CA）23	ACTGTGTGTAAGCAAGTGTAG	CGTGTCGTTGTTGTTGTAGC	55	152	AB643895
Sequ0445TUF	1	0	8.9124	1	34	12	2	（CA）30	CAACGTGACCGCCAAACTG	TTAGGAGAACTGTGGCCCC	55	107	AB643897
Sequ0453TUF	1	42.627	N.A.	2	13	22	2	（CA）11	AGACTGTGTTGTGTGTGTG	CCATCTAGCTTCTCCTCC	55	115	AB643901
Sequ0598TUF	1	33.6426	49.278	1	23	12	2	（CA）15	CACTTCCTCCTTCATGTGC	CTAGAGCAGTGAAGGGGCTG	55	100	AB643961
Sequ0674TUF	1	31.4189	49.278	1	23	14	2	（CA）14	GCAAGACAGCAGGGCTGT	CAGCACAAATTTGAGCCTCA	55	116	AB644003
Sequ0741TUF	1	5.5609	49.278	1	13	24	2	（CA）13	GATTGAAGCCATGTGTGTGTG	AGAGGAGCATATGGCAGCC	55	139	AB644031
Sequ0742TUF	1	5.5609	49.278	1	12	13	2	（CA）7	AGGGCTTTGTGTTGGCTG	CGGTCAGTCTCACCACTTCA	55	142	AB644032
Sequ0769TUF	1	0	0	1	14	23	2	（CA）31	TCATGCAAACCATATGTCCTG	CAGACTGAGGAATCCTGTTTCC	55	143	AB644042
Sequ0797TUF	1	2.2226	N.A.	2	12	33	2	（CA）31	ATGCACTGATTCTCTCTCTCCC	GTGGCCGTACATGTGCATAC	55	142	AB644062
Sequ0798TUF	1	43.7383	49.278	1	12	34	2	（CA）26	ATGGGCCGAAATGAGGAG	GGCTTATATTGGACTGAGTGGC	55	136	AB644063
Sequ0821TUF	1	2.2226	30.3639	1	14	23	2	（CA）24	CGTGTGAGTTCACACTGACTCA	TAACTCAGCCATGACTCAGCA	55	139	AB644076
Sequ0839TUF	1	0	4.4562	1	14	23	2	（CA）12	ATGCACTTAATGCCAAAGTGG	ATGATAATCATCCCCACAGTCC	55	118	AB644089
Sequ0844TUF	1	2.2226	49.278	1	12	13	2	（CA）23	TGAATGAGGGCCAGGTGT	CGCACTTCACACCATACCC	55	131	AB644094
Sequ0893TUF	1	48.1879	49.278	1	34	12	2	（CA）22	ATTGATTTGTGCACCTCATACA	GGTTGGTAACAGAATCTCCTGC	55	122	AB644123
Sequ0975TUF	1	2.2226	31.4752	1	23	14	2	（CA）31	CTGCACAGTCCTTGCACCT	GAACAGTTTTGAACAGCAGCC	55	122	AB644169
Sequ0990TUF	1	48.1879	49.278	1	14	23	2	（CA）36	CCTAGCAACAGAGCTGGAGC	CAAAGGAAGGACAACGAAGC	55	125	AB644179
Sequ1032TUF	1	2.2226	29.2526	1	34	12	2	（CA）19	TGGGAACCTGGACTCAGAAC	AGCTGTTGTGTCAGTCATGTTG	55	145	AB644202
Sequ0020TUF	2	2.2226	35.6691	1	14	23	2	（CA）17	GGTACACACATCTCCCTC	ACACTCAGATAACACCAGC	55	168	AB508192
Sequ0066TUF	2	N.A.	43.4504	3	11	23	2	（CA）27	CTCCAACTTCAAACCCAG	ATAGCACAACCCCACATTTC	55	235	AB643823
Sequ0125TUF	2	29.1124	43.4504	1	14	23	2	（CA）24	TCACAGACAGCCTAGACAC	TGACCACCACTGTTTCCAC	55	83	AB643840
Sequ0172TUF	2	23.5504	43.4504	1	14	23	2	（CA）27	CTCACAGCAGGGTTCATAC	GTTGATTTAGGATGTGGTCG	55	108	AB508184
Sequ0174TUF	2	6.6722	43.4504	1	34	12	2	（CA）12	TCGCTAAACAAGACGCACATG	ACTTTAATGCTCTTGGTGGCC	55	148	AB643845
Sequ0198TUF	2	3.3339	41.2278	1	14	23	2	（CA）17	TCCAGCATTGAGGGTAAGTG	AAAGGAGTGAGGAAGTGACC	55	168	AB643852
Sequ0202TUF	2	0	3.3383	1	14	23	2	（CA）17	TCCATCGGTCTGAACACAC	GAACAAGAACAGGTGAAGAG	55	148	AB643854
Sequ0225TUF	2	3.3339	43.4504	1	12	13	2	（CA）15	GCTCTATCGCTCTGTCTTCC	TGCAAACAGCCAAGCGGATG	55	235	AB643859
Sequ0232TUF	2	0	12.2342	1	12	34	2	（CA）16	ATGAATCAGTGCCAGCAGAG	AAGAGGAGGACAGGGTTGG	55	71	AB643863
Sequ0247TUF	2	3.3339	39.0041	1	23	14	2	（CA）27	TGCTGTGACTCACTGTAAG	TCAGAAAGCACATGAACCG	55	140	AB643869
Sequ0254TUF	2	0	11.1229	1	12	34	2	（CA）19	ACGCCACATGTGTGACAAAC	TGTGTTTCCAGGCATGACTC	55	133	AB643871
Sequ0261TUF	2	N.A.	43.4504	3	22	13	2	（CA）8	GACACAGAGGAGTCGCAAC	TGTCCATCACAGATGTGTGG	55	125	AB643874
Sequ0534TUF	2	3.3339	N.A.	2	12	22	2	（CA）21	AAGCACAGGAAACAGGGAGA	CAAACACTCAGGCACACCTG	55	150	AB643919
Sequ0546TUF	2	3.3339	43.4504	1	23	14	2	（CA）13	ACTTTTGGCCACATGGAGTC	TGGGCACTAACCTGACTGTG	55	127	AB643927
Sequ0549TUF	2	48.1548	43.4504	1	34	12	2	（CA）17	GTAGCCATGTCCAGCCAAAT	ACGTAAAGATCACTACGGAGCC	55	150	AB643928
Sequ0552TUF	2	0	4.4496	1	12	34	2	（CA）35	TTCTGGAATGAGCTGCCC	CACCTCTCAGCTCCTCTCTCA	55	139	AB643931
Sequ0575TUF	2	0	12.2342	1	24	13	2	（CA）22	ACCTGCACATGGAGAGGAGT	GGTAACCTGATGGGAAAGCA	55	109	AB643943
Sequ0603TUF	2	3.3339	42.3391	1	13	12	2	（CA）34	GCCACCCCAATATGTTGTTA	TTCAGGCTTAAGTGTTCAATGC	55	150	AB643964
Sequ0648TUF	2	3.3339	43.4504	1	23	14	2	（CA）16	CTGATGTATTGCCAGGCCTT	CTTTTCTGCAACTGTACCTCCC	55	111	AB643991
Sequ0672TUF	2	26.8887	43.4504	1	12	13	2	（CA）12	GGAGGAGGGGAGAGCAAG	CGTTGTAGCTGTGCTGCTTC	55	148	AB644001
Sequ0718TUF	2	N.A.	0	3	11	12	2	（CA）12	AACATGAATCCTCCTGCAGG	AGCATGCTGGGAGTCTGC	55	134	AB644019
Sequ0767TUF	2	3.3339	41.2278	1	24	13	2	（CA）18	TGACTGGCACTTAATGGAACA	TTGCCCCCTTTAACATGTGT	55	148	AB644040
Sequ0785TUF	2	3.3339	43.4504	1	13	12	2	（CA）25	CACATGCTTAACATGAAGGTGG	AGTTGGGGCTGTGAAGGTC	55	144	AB644054
Sequ0788TUF	2	44.8165	N.A.	2	23	11	2	（CA）14	TTGACACACTCAGCAGGAGG	ACATTATCCTTGGCCGACC	55	119	AB644057
Sequ0827TUF	2	49.2661	43.4504	1	23	14	2	（CA）19	ATTTCTGTCATGACAACTTGGC	AGAGCTCCAGCTGCACCTAT	55	150	AB644080
Sequ0828TUF	2	49.2661	43.4504	1	13	24	2	（CA）15	ATACAAGCTTTTCAGCTGAGGG	TTTGGCTGACAATTACATGAGG	55	136	AB644081
Sequ0832TUF	2	3.3339	43.4504	1	12	13	2	（CA）31	CCATTTCCTCTCTCGCTTTC	GCAAGAGGGGGTGACAGATA	55	150	AB644084
Sequ0843TUF	2	2.2226	35.6691	1	24	13	2	（CA）13	AAAATAGGGAGGGGTTGTGG	TAAATTAACATGCAGGACGGG	55	124	AB644093
Sequ0880TUF	2	3.3339	N.A.	2	12	11	2	（CA）20	GGATTTCTCTGGCTGGGAG	AAGCGCCCACACACTCTC	55	143	AB644114
Sequ0881TUF	2	3.3339	41.2278	1	23	14	2	（CA）15	GGAAGCTGGATTTCTGTTTAGA	GTGTGTGCAATGTGTACAGGG	55	150	AB644115
Sequ0889TUF	2	2.2226	31.2129	1	14	23	2	（CA）34	GGCCAGCTAAAGTGGTAAATC	TGCAGCTTTAACAAGTCTCAAA	55	150	AB644120
Sequ0941TUF	2	2.2226	27.8779	1	34	12	2	（CA）35	GCAGAGCAGATTCACCCAAT	TTACTGACTTGGCACGCG	55	148	AB644147
Sequ1004TUF	2	3.3339	N.A.	2	12	33	2	（CA）12	TTGCCTTGGCCTCAGTATG	GATTGTTGGGGTATGTTGGC	55	144	AB644189
Sequ1026TUF	2	48.1548	43.4504	1	24	13	2	（CA）18	TGAGTGTGAGGAAATGCTGC	GATGGATTGGTGGAGCTGTT	55	141	AB644198
Sequ0019TUF	3	5.5576	39.3993	1	12	34	2	（CA）10	ACTCTGCAGCCTGTCTGCT	GCTTTGTGTTCTTCTGTCAGG	55	103	AB508190
Sequ0040TUF	3	5.5576	41.623	1	24	13	2	（CA）22	GCTGGGAGAAGGATACTG	CTTTTCTCTTGCCATGACG	55	175	AB508219
Sequ0079TUF	3	5.5576	47.1839	1	23	14	2	（CA）12	TTCGTAATCCTGCTCCCCAT	CGGTTCATTTCTCTGCTGTG	55	210	AB643828
Sequ0103TUF	3	7.7802	54.9652	1	34	12	2	（CA）13	CCTTTGGCTGCATGTTAAGG	CAAGGAGAGATAGTGCTGAC	55	157	AB508167
Sequ0110TUF	3	5.5576	47.1839	1	24	13	2	（CA）17	TCAGGTGCATGGGTGTCTC	GCACCATTTCCTCCACTCG	55	87	AB643835
Sequ0208TUF	3	6.6689	52.7426	1	23	12	2	（CA）15	TTGGCTGCTTAGAGGGAGG	TAACCCCTCCTCACCACTC	55	101	AB643857
Sequ0233TUF	3	16.7646	54.9652	1	12	34	2	（CA）15	TTCACCTGGGGCATGTACC	GCCTTTGGATTGCTTTGTGC	55	198	AB508203
Sequ0403TUF	3	0	0	1	12	34	2	（CA）27	GCTGTGTAACCCTGTCAAC	ACATGGTTTGTGTGTGTTCAC	55	100	AB643883
Sequ0557TUF	3	4.4463	36.061	1	14	23	2	（CA）17	GTTGACGCATTGGAGGATTT	TCTACTGTTGAGACATGGGGG	55	112	AB643935
Sequ0619TUF	3	37.947	54.9652	1	13	12	2	（CA）11	CACACACATACAGGAACAGCTG	CGCACTCATTTTCTGCTCTG	55	118	AB643974
Sequ0675TUF	3	N.A.	46.0726	3	22	13	2	（CA）29	TCCCTCACCTGAAAAACACA	GAAGAACCTTACACAGAGTGCA	55	136	AB644004
Sequ0740TUF	3	6.6689	53.8539	1	12	13	2	（CA）26	ACCTCAATCAATTTTTCTTCGC	CTTCCCAAGTGAGTTTCCTCC	55	118	AB644030
Sequ0858TUF	3	1.1113	3.3339	1	12	23	2	（CA）13	GGACACCAAGGGCATGAG	GCAGCTGAACCACAGACAGA	55	133	AB644103
Sequ0878TUF	3	40.1707	54.9652	1	13	23	2	（CA）22	AGGAAATGTAGCACGTTGGC	CCAGCTGAGAGAGATGACACC	55	132	AB644112
Sequ0887TUF	3	6.6689	54.9652	1	12	13	2	（CA）27	ACTCAGAGAAGGACGAGAGAGC	CATCTTTAACTCTGGGAGGGG	55	144	AB644119
Sequ0956TUF	3	4.4463	34.9497	1	12	13	2	（CA）11	AAGCCTCACTCCAACACTTCA	TTTATTTTGGGGAAATGAATCG	55	118	AB644156
Sequ1034TUF	3	6.6689	N.A.	2	12	22	2	（CA）33	ATCATCTGCGTTTTTTCTCATG	CTGTCTCCATGGCTCACAGA	55	147	AB644203
Sequ0024TUF	4	18.9676	N.A.	2	12	33	2	（CA）25	ACACAAGGTCCAGGTATAG	CTAAGTATCCCGTGCACTG	55	121	AB508205
Sequ0049TUF	4	0	0	1	23	14	2	（CA）25	GTTTCCACTGGGGGAATTG	GACGAGAAACCTCCATTCAG	55	93	AB508233
Sequ0185TUF	4	0	N.A.	2	12	11	2	（CA）18	TAGGTGACAGGTGAAGGATAG	TGTCTGCCCACCCAACATG	55	198	AB643846
Sequ0250TUF	4	1.1113	5.5675	1	24	13	2	（CA）21	CCACCTTCATTCTCTATTGC	CCCAAAATGCACTCTGTAAG	55	144	AB643870
Sequ0412TUF	4	15.6326	5.5675	1	13	23	2	（CA）6	TCAGACATCAGTGTGCACTG	ACTCTGACTTCCCACGTGCA	55	112	AB643886
Sequ0413TUF	4	3.335	5.5675	1	12	34	2	（CA）20	CTGCCTCATCTTTCCTGTTC	ATCCACTCTGTGTGTGTGTG	55	104	AB643887
Sequ0450TUF	4	0	N.A.	2	13	22	2	（CA）37	AGACACTAAACCTGCTCAAAG	GTAGAGCACAGCATTTCCAG	55	153	AB643898
Sequ0516TUF	4	0	N.A.	2	13	22	2	（CA）22	CTTCATATGAGGAGAGCGGC	AGGTTAGGCCAGGGTCAAAT	55	122	AB643910
Sequ0541TUF	4	3.335	5.5675	1	14	23	2	（CA）8	TGTGAATATGAGTGAGCCGC	TGATTGCCTATTGACCACCA	55	140	AB643924
Sequ0841TUF	4	0	N.A.	2	12	22	2	（CA）24	TTTGCCCTAAACTGAAGCGT	CACCGTTGGTTTCACAGTTG	55	113	AB644091
Sequ0869TUF	4	0	0	1	23	14	2	（CA）12	CCACCTCTGTGGTTGTTCCT	GCTAGGTAGCAACACACTGGC	55	127	AB644109
Sequ0879TUF	4	0	0	1	24	13	2	（CA）30	CAACTGGGGACATCAGTGC	TCTCTGCTGAGCCACTCTGA	55	116	AB644113
Sequ0902TUF	4	33.8353	5.5675	1	14	23	2	（CA）31	TATGTTGTTTCTGCACACATGC	GCAGTCAGTGGAAGGTCCTC	55	142	AB644128
Sequ0960TUF	4	0	0	1	12	34	2	（CA）25	ATCTTGAGAAGCCCCTGTGA	TCTGCAGCGGTTCAATATTG	55	143	AB644159
Sequ0962TUF	4	3.335	5.5675	1	23	13	2	（CA）11	GATCTCAATCATCGCTTCTGC	TCACCTCACTCACTGTTCGC	55	111	AB644161
Sequ1049TUF	4	0	N.A.	2	23	11	2	（CA）31	TCTCTGTCCACACAGAGACACA	CAGTCTGACAGACAAGTGTGCA	55	135	AB644211
Sequ0044TUF	5	5.5576	42.3951	1	12	23	2	（CA）13	CTAACTTTGACCTCCTCTGC	ATGACTGGCTGAGGCTGAG	55	131	AB643817
Sequ0068TUF	5	5.5576	30.1631	1	23	12	2	（CA）11	TTGCTGCAGATCACAGCTTC	TGGGAAACAGACTACACCAC	55	79	AB643824
Sequ0188TUF	5	5.5576	40.1714	1	14	23	2	（CA）11	TGGTGTGATGTGGAGACC	TGGTAGAACACACTTACGC	55	107	AB643847
Sequ0189TUF	5	5.5576	N.A.	2	12	11	2	（CA）9	CGCTGTGTGTGTCAACCAG	ACAGCGCAGATGAACGAGG	55	150	AB643848
Sequ0219TUF	5	5.5576	29.0518	1	13	24	2	（CA）27	ATCACATCACGGCGTCACTC	TGTAGCACTCACACACCAG	55	117	AB508200
Sequ0229TUF	5	N.A.	0	3	11	23	2	（CA）11	GCCCAGGAACACCATCTAC	CTGGGTCTGGGTTTCACAC	55	141	AB643862
Sequ0238TUF	5	5.5576	N.A.	2	23	11	2	（CA）13	ACCTCTGAAAAGCATGGTCG	AATAGCTCACTGTCCACCTC	55	197	AB508204
Sequ0241TUF	5	0	N.A.	2	13	22	2	（CA）10	GTTGCAGGAAGAAACTCACAG	AACGCCAAACAAACTCACCTC	55	180	AB643867
Sequ0306TUF	5	4.4463	22.3752	1	13	24	2	（CA）17	TATCTCATTCACTGTACGGAG	CCAAATCCAATACAACGGCG	55	76	AB508211
Sequ0315TUF	5	5.5576	36.8364	1	14	23	2	（CA）21	CTCCAGCTGAACTTGTTACG	CCATCAGGTGCACTTACACAC	55	87	AB643878
Sequ0512TUF	5	5.5576	50.2365	1	13	24	2	（CA）22	TCTGGAAACCTTTTTACCCTTG	ACCATGCATTTACACACGGA	55	135	AB643908
Sequ0542TUF	5	5.5576	50.2365	1	12	13	2	（CA）18	TCTTCTTTGGCCAGCTGC	AGTTCAAGGTCATGCAGTCTCA	55	149	AB643925
Sequ0571TUF	5	5.5576	50.2365	1	23	14	2	（CA）20	TTCAGAGCCCAGTGAGTGTG	CTGAGATACGTGCTGCGGTA	55	149	AB643942
Sequ0592TUF	5	5.5576	31.2744	1	23	12	2	（CA）20	GTCCTGTGACAACACAGCTAAA	TCCACTCACACATATGGTCCA	55	148	AB643957
Sequ0604TUF	5	31.4156	50.2365	1	12	23	2	（CA）14	TCTGGAATGTCAAGACGCTG	TTAAAATTGGGGTTAGGGGC	55	144	AB643965
Sequ0702TUF	5	5.5576	25.7135	1	13	24	2	（CA）25	AGGTGAGCGGACAAATCTGT	AGTCTCCAGCTCCACTAACACC	55	134	AB644008
Sequ0705TUF	5	3.335	17.9278	1	13	24	2	（CA）24	CAAAGAGTCAGGTGACGCAA	CGAGTGCTGCTGTGTAATTAGG	55	130	AB644011
Sequ0721TUF	5	5.5576	50.2365	1	34	12	2	（CA）29	GTTTATCAGCCACTCAGCAGC	GCACCACCACAGTTTGAGAA	55	115	AB644021
Sequ0722TUF	5	5.5576	36.8364	1	13	24	2	（CA）34	AACCTTTTCTTCCAGCTACTGC	TATCGTCTTGAGAGGTGGAACA	55	146	AB644022
Sequ0777TUF	5	5.5576	50.2365	1	14	23	2	（CA）11	AGCCAGACATAAGTGGGCC	CCTCAGTGGATGCTCATTCA	55	146	AB644050
Sequ0807TUF	5	2.2237	15.7041	1	23	14	2	（CA）28	CCTCACCACACCTTCTACTGG	CCTCCTGTAGGACAGACAGAGG	55	147	AB644070
Sequ0860TUF	5	5.5576	50.2365	1	24	13	2	（CA）16	TCCAATGTTTCCCACTCTCT	TTCCCACACTTGGCCACT	55	133	AB644104
Sequ0970TUF	5	5.5576	50.2365	1	13	12	2	（CA）24	GGGTGTCTCGGTGTGTTTCT	ACCCAGAGGGGTTTCATAGC	55	143	AB644166
Sequ0999TUF	5	5.5576	50.2365	1	13	24	2	（CA）19	TGCGGAATCAATGTCTCTGA	TCAGGCTTTCTCCATTATGTCA	55	120	AB644184
Sequ1040TUF	5	5.5576	42.3951	1	34	12	2	（CA）14	CTGAGGGAGGTTCTGGGG	AGCATGGGGTTTTAAGCAGA	55	139	AB644207
Sequ0003TUF	6	0	42.6236	1	12	34	2	（CA）22	GTACGACTTCCTGCTTGC	GTTCAGGGCGTTGGCTAA	55	206	AB643815
Sequ0138TUF	6	0	27.0334	1	23	14	2	（CA）15	ATCACCGAACTCCTGCTGG	CAATGAAGCCTTGTGCATAG	55	130	AB508174
Sequ0140TUF	6	0	42.6236	1	13	24	2	（CA）19	CCTGGAGACTACTGCTATAC	TGAGGAGGATGACTGACTTC	55	121	AB508176
Sequ0239TUF	6	0	N.A.	2	13	22	2	（CA）17	GTGGGAGAAAGAGGAGGAG	TCCAATCTCAGTCTCCTTGTG	55	161	AB643866
Sequ0329TUF	6	0	N.A.	2	12	33	2	（CA）11	GGGTCATTGTGGAGTAAAGAG	TACCATGTTTGCCTCTCTGTG	55	173	AB643882
Sequ0414TUF	6	11.2996	42.6236	1	23	12	2	（CA）16	ATCACAACCATTGGCTCTAC	CTGAGCAGCATTGACTGG	55	80	AB508222
Sequ0432TUF	6	0	27.0334	1	12	13	2	（CA）9	AGGACCACCCGTAACACAC	AAGCTGCCTTATAGCAGAGC	55	130	AB643891
Sequ0433TUF	6	0	N.A.	2	12	33	2	（CA）11	CAGGCACCTACTCTAAAAGG	AGTGAGTGCCAGTTTGTGTG	55	84	AB643892
Sequ0511TUF	6	22.5992	42.6236	1	12	34	2	（CA）10	CCATCGCAGCAGCAGTATC	TGTGCGTAGAAAGGTGCAAG	55	136	AB643907
Sequ0515TUF	6	0	3.335	1	12	23	2	（CA）16	GCTCAGCCTGTAATGCAACA	ACTGTATGTGGTAGCTGCATGC	55	113	AB643909
Sequ0526TUF	6	11.2996	42.6236	1	12	23	2	（CA）16	CTCAGAGTCAAATGGGGCAT	TCCCAAAAGCTTTGGTCAA	55	131	AB643917
Sequ0597TUF	6	0	N.A.	2	12	33	2	（CA）39	CTGGGAGGACACAGTCGAGT	CTGTTGGCATTTGTGTTTGG	55	147	AB643960
Sequ0617TUF	6	0	33.7067	1	13	24	2	（CA）9	AGTTGCTGGCGTGCTAGTTT	GACTGTCCACATGAACCCAA	55	140	AB643972
Sequ0642TUF	6	0	13.3698	1	24	13	2	（CA）11	CCAAAGGAAATATTGTTTTGCA	TTATCAGCATGTCTGCCTGC	55	112	AB643986
Sequ0656TUF	6	0	0	1	13	24	2	（CA）22	TGTTTCCTATGTTGGCTTTGG	TGTGTTGCTTTGGTTTCAGC	55	115	AB643995
Sequ0671TUF	6	50.3138	42.6236	1	13	24	2	（CA）26	GCGCTATGTGTGGTCCCTAT	TGAACACACAGGTACATGTTCA	55	116	AB644000
Sequ0813TUF	6	N.A.	2.2237	3	22	13	2	（CA）12	CCCCTCTGAACTACATACCTGC	GGGACGAGCTCAGACAAGAC	55	115	AB644075
Sequ0856TUF	6	0	28.1447	1	13	23	2	（CA）14	CTCGATCACAGGGAGTGTCA	AGTTTAGTGGCCCTGCCTTT	55	139	AB644101
Sequ0862TUF	6	0	42.6236	1	24	13	2	（CA）11	TTCAGCTTACACTGGCGATG	CTGCAATCAGTAGACAAATCGC	55	147	AB644106
Sequ0930TUF	6	0	39.2853	1	12	13	2	（CA）9	GGCGATATAGCCTTCAGCTG	CCAACCTGCTGTCAGCCT	55	119	AB644141
Sequ1000TUF	6	0	27.0334	1	12	34	2	（CA）33	AGCTAAGCTTTACAGCGACAGG	TCTGGTGTCTGGTGTTTGTAGG	55	118	AB644185
Sequ0069TUF	7	0	18.1132	1	23	13	2	（CA）22	ACAAGGGTGGAGAGTTCAG	GGGGAACTATTTATGAGAGC	55	115	AB508235
Sequ0106TUF	7	0	14.7749	1	24	13	2	（CA）28	TTGAAACACTTTGGTGCACAC	CCCATTAGACACGAAGCCG	55	130	AB643831
Sequ0169TUF	7	4.4474	27.0301	1	14	23	2	（CA）7	AACTCCAACAGACGGCAGG	AGCCATCAGTTATTGTGTGGC	55	139	AB643844
Sequ0268TUF	7	4.4474	34.848	1	23	14	2	（CA）13	GGATGAAGCAGCAGACACG	GACCACTACAGGCCACATG	55	138	AB643875
Sequ0416TUF	7	17.7973	40.4089	1	34	12	2	（CA）16	ACCTGCTGCTCAGTTTAGTC	TCCCTCTTTGTCACACACTC	55	117	AB508223
Sequ0447TUF	7	5.5587	34.848	1	23	14	2	（CA）18	CAGTTGACCATTAGAGGGCG	TTTCTCTTACATCCTCCCCTG	55	256	AB508228
Sequ0451TUF	7	0	0	1	12	23	2	（CA）10	AAGCAACTGAATACGACTCTG	AAAGAAATCCTCCTCATCCAC	55	138	AB643899
Sequ0462TUF	7	5.5587	38.1863	1	23	13	2	（CA）6	ATGGCTAATCAGTCTCGTGG	CACAAGCAGTCCCAGTAGG	55	92	AB508231
Sequ0553TUF	7	N.A.	40.4089	3	11	23	2	（CA）22	TCACAGGCGAGAAAGAGGTT	ATTGTCCTTCAAGCCCAGG	55	131	AB643932
Sequ0567TUF	7	4.4474	27.0301	1	23	14	2	（CA）7	AGATGCATGTGATGACACAACA	GTGAGCGTAGCAGGTGTGAA	55	128	AB643939
Sequ0569TUF	7	5.5587	39.2976	1	12	34	2	（CA）5	GAGGATCTGCTCTTAGTCAGGG	ATATGAGCACGAATGGCTCC	55	143	AB643941
Sequ0581TUF	7	N.A.	40.4089	3	33	12	2	（CA）30	TATTCAGACAAAGGTGGGGC	CACAAACCTGCAGCCTGTTA	55	122	AB643949
Sequ0582TUF	7	8.8937	N.A.	2	12	22	2	（CA）8	CATCACAGAATGGCAATGATG	TGTGCCTGCATCTGCTTATC	55	108	AB643950
Sequ0584TUF	7	N.A.	40.4089	3	22	13	2	（CA）23	AAATCAAAGGAGTGTGACAGCA	CGCTGGCAGGTAAGTTTCTC	55	137	AB643951
Sequ0623TUF	7	11.1174	N.A.	2	12	11	2	（CA）11	GGGCAGATAAACCTCCTGGT	ACACACGCGCATATTAAAAGC	55	147	AB643977
Sequ0670TUF	7	8.8937	40.4089	1	13	24	2	（CA）14	TCACGTCCGAATCCACCT	GCGGTCCACATTTAACCG	55	162	AB643999
Sequ0784TUF	7	25.6387	40.4089	1	24	13	2	（CA）13	TTCTCCAGTGGAGGGCTG	TCCTGCTTTTCATGATTCACC	55	143	AB644053
Sequ0786TUF	7	0	13.6636	1	23	14	2	（CA）20	TCTGAGAACTCGGACCACG	CACACAGAGGAGGTGTGTGTG	55	145	AB644055
Sequ0787TUF	7	N.A.	0	3	22	12	2	（CA）9	GATGACTACTTCCTCCTCCTGC	AGATGAGCTGGAGATGACATCA	55	119	AB644056
Sequ0825TUF	7	5.5587	40.4089	1	23	12	2	（CA）17	TTGTCACTGTTGCATCTGCA	GTTTTTATGCCCCCCTGTG	55	134	AB644078
Sequ0849TUF	7	6.67	40.4089	1	12	13	2	（CA）18	CCGAATACATCATCTCCTCTCC	CGTTCTGTCTTTCCAGGAGC	55	134	AB644097
Sequ1041TUF	7	0	0	1	14	23	2	（CA）21	GAGGGACTGGCCAAGTATGA	GGTGAGCAAAACTGACAGGA	55	102	AB644208
Sequ0074TUF	8	0	0	1	12	34	2	（CA）9	AAAGTAGGTCAAGACTCAGCCG	CTAGAGGATCGGTATGTGTCCG	55	169	AB643826
Sequ0101TUF	8	7.8179	48.2685	1	13	23	2	（CA）15	GAGCACAAGGCAAGATGG	AGACAGAGAGCGGGAATC	55	199	AB643829
Sequ0160TUF	8	N.A.	5.5675	3	11	23	2	（CA）16	GCAGAACCAACGTAAACCTTC	CCCAGTGTGTACGCTTAGG	55	167	AB643843
Sequ0409TUF	8	0	N.A.	2	12	33	2	（CA）41	AGCTGTGGTAAAGGAGTGTG	CACAGTGTTCACTGCCAAC	55	122	AB643884
Sequ0431TUF	8	0	4.4562	1	14	23	2	（CA）18	TTGGCTTTGGCTACACACAC	AACCTTCGACTCTTCACCTG	55	146	AB643890
Sequ0503TUF	8	7.8179	44.9302	1	24	13	2	（CA）32	CCTTTCTGTTTGCATGACCC	TGTGGTGTGACACTGTGTGTG	55	150	AB643904
Sequ0610TUF	8	7.8179	44.9302	1	23	14	2	（CA）13	TTTTAAACTGCGCATTTCCC	AGCCCAGACATGCAGAGC	55	131	AB643968
Sequ0801TUF	8	49.2487	51.6035	1	13	24	2	（CA）11	TTAAACGAGTAGGGTCCAGCA	GTGCACACGTGTACATACATGC	55	124	AB644066
Sequ0851TUF	8	0	4.4562	1	12	34	2	（CA）19	TCGGTCATGTCTCTGAGACG	CACTGTGCTGAGAGTCAGGTG	55	124	AB644098
Sequ0873TUF	8	N.A.	30.4392	3	11	12	2	（CA）21	TGAATTTGATGAGTTCTTCCC	GCAGGTTGTGGTTTGGTTTT	55	138	AB644111
Sequ0883TUF	8	43.6701	51.6035	1	12	34	2	（CA）25	GAGCATCTGAAGCATTGCTG	GGGTCTGTGGTGGAAAAGTG	55	140	AB644117
Sequ0906TUF	8	0	4.4562	1	14	23	2	（CA）14	AGCAGCAGCCACATGCTAC	CACACTGACCTACATTGGTGAA	55	114	AB644130
Sequ0985TUF	8	7.8179	51.6035	1	23	13	2	（CA）31	CACTAGCACCACCCAGCC	GCTTGGTATTCAGGTCACTGTG	55	140	AB644177
Sequ1013TUF	8	7.8179	N.A.	2	12	22	2	（CA）10	GCGACAGCGCTTAGCTACTT	TCCTGGAATATCTGTCCTGACC	55	139	AB644193
Sequ1039TUF	8	22.6856	51.6035	1	13	23	2	（CA）19	ACTCCTAGCCTGTTGCCTAGC	CATATTTGAGGGTCGCCG	55	123	AB644206
Sequ0070TUF	9	2.2237	38.4236	1	12	34	2	（CA）12	CTTGGTAGACTGCTGGTAT	GTAACACAAACTGCTATTCC	55	183	AB643825
Sequ0112TUF	9	2.2237	51.7801	1	12	34	2	（CA）25	TCACTGGGAAGCTGGGAAG	TGCCATACACCGCCAAAGG	55	205	AB643836
Sequ0142TUF	9	3.335	N.A.	2	23	11	2	（CA）9	CTTCGTCAGGCTTCGTCAG	CAGTATAAGGGCCGAGGTG	55	129	AB508177
Sequ0187TUF	9	0	13.6636	1	14	23	2	（CA）12	CACACTGGCAGACAGCTT	CACCTTTCCCGTCTCAAC	55	107	AB508189
Sequ0207TUF	9	N.A.	51.7801	3	22	13	2	（CA）12	AGGACATTATGTGCTCAGG	TCTGTGCGTGTGTGTGTG	55	71	AB643856
Sequ0417TUF	9	3.335	52.8914	1	13	24	2	（CA）18	GGTTTCCAATAAGCAGCAGAC	ATTGTTCCACTTACCACCAGC	55	158	AB643888
Sequ0505TUF	9	2.2237	45.1002	1	34	12	2	（CA）21	TCTTCAGTCGCTATTATGCAGG	CTGGCCCATTACTGTGTCCT	55	112	AB643905
Sequ0517TUF	9	N.A.	51.7801	3	33	12	2	（CA）30	AGCTGTCAATCAAAGGGCAG	CAGCCCTCCCAAACACAC	55	143	AB643911
Sequ0576TUF	9	2.2237	N.A.	2	23	11	2	（CA）14	AGACACCTTCAGATGCTTCTCC	TGCTGTCTGCTCCAGTTTTG	55	135	AB643944
Sequ0590TUF	9	2.2237	51.7801	1	12	13	2	（CA）32	TGAAAGACAAGACACACAAGCA	CAGCAGGACCCTCTTTCTTG	55	130	AB643955
Sequ0673TUF	9	2.2237	51.7801	1	13	12	2	（CA）17	TCTGACATGGAGCTGTGTTTG	TGCTCCCTTTCTCTGCCTAA	55	136	AB644002
Sequ0711TUF	9	2.2237	45.1002	1	23	14	2	（CA）24	CCGCACCCATTAGATAGAGC	CAAGTTGCATTGTCCATGTATG	55	150	AB644013
Sequ0727TUF	9	11.1373	52.8914	1	14	23	2	（CA）21	TTCAACTTGCCAAGAACTGTG	TGTGGGATTCGTAAGATGACC	55	149	AB644025
Sequ0765TUF	9	N.A.	51.7801	3	11	12	2	（CA）18	TTGGCGCATATGAGCATAAG	CGAGGAGCTGACAAGGAAAA	55	150	AB644039
Sequ0772TUF	9	2.2237	52.8914	1	34	12	2	（CA）15	TCAGTGGCTTGCTCTGAATG	AGCGATGCCTCTGATGCTAT	55	133	AB644045
Sequ0806TUF	9	5.5587	52.8914	1	34	12	2	（CA）12	GAAACTGGGAGAGAGAGCGA	TAGGCCTAAGGAAAGTCGGC	55	112	AB644069
Sequ0854TUF	9	13.361	52.8914	1	34	12	2	（CA）19	GTTGGAGTGTAGCTGTGTGAGC	AATCAGCCACACTTATGGTTTT	55	149	AB644099
Sequ0891TUF	9	2.2237	45.1002	1	12	13	2	（CA）9	TTGTTATCTGCTTGTTGGCG	TGGAGCACACTTGATTCTGC	55	126	AB644122
Sequ0929TUF	9	30.2215	52.8914	1	23	14	2	（CA）9	CATCAGTCCTGAACCACGAA	TGAACTTTCAAGTACAGCAGGG	55	101	AB644140
Sequ0932TUF	9	14.4723	52.8914	1	12	23	2	（CA）44	AACAGAGGCAGGATGACCC	GTTGTGGCTAGGTTTCTGTTTG	55	149	AB644142
Sequ0947TUF	9	0	0	1	13	24	2	（CA）12	CAGTTACAGGAGCAGTGAGCC	GTCCATCCTCCTCCTCATCA	55	117	AB644151
Sequ1006TUF	9	2.2237	N.A.	2	12	11	2	（CA）9	TATCTCTGACCGCACCCTCT	CGTATAAACGCACACAAGCG	55	140	AB644190
Sequ1029TUF	9	N.A.	32.845	3	33	12	2	（CA）14	CTGAAGTTACCAAAGGACTGCA	GGGAAGACGAAGTTGATTTCC	55	137	AB644200
Sequ1046TUF	9	2.2237	52.8914	1	23	14	2	（CA）37	TCTGCCCTGCTGAAGTGTC	ACAGCATCCCTGGTTGAGAT	55	147	AB644209
Sequ0059TUF	10	6.6799	28.6033	1	13	12	2	（CA）10	AAAGGTTACACGCGGGAGG	GTGCATTTCACACTCAAGCTG	55	108	AB643822
Sequ0119TUF	10	6.6799	27.492	1	14	23	2	（CA）23	TTGAGGAACGTGAAGCCAAG	CACTGTGTGTTAGAGTTGGG	55	176	AB643839
Sequ0165TUF	10	6.6799	24.157	1	34	12	2	（CA）18	GTTCTGAAGCAGATGCACAG	GGATTAACCGTCACTGTGTG	55	92	AB508181
Sequ0235TUF	10	6.6799	27.492	1	13	23	2	（CA）14	ATGGACGTGCTGCTGTAG	CACTTCGACTTCTTCATCAC	55	172	AB643865
Sequ0311TUF	10	6.6799	28.6033	1	12	23	2	（CA）15	ATACACCTCTCCCACGCAC	TAACACTCCTCAGGCAGATG	55	128	AB508213
Sequ0452TUF	10	6.6799	23.0457	1	12	34	2	（CA）11	CAGCTTCCCTTCACCTTATC	AACTGAAGATAATGGCACAGC	55	184	AB643900
Sequ0521TUF	10	6.6799	28.6033	1	12	23	2	（CA）29	AGTGCAGATTCTGAGTGTGTGG	CCCTACCACTCAGCGGACTA	55	120	AB643913
Sequ0523TUF	10	6.6799	N.A.	2	13	22	2	（CA）9	TCTCTGTGAACACACGCACA	GCTCAAGCGTCAATCTTTACG	55	115	AB643915
Sequ0532TUF	10	N.A.	27.492	3	22	12	2	（CA）16	CTGACTGCAGTTTATCCGCA	TCAGTCTGTCATGCCACCAT	55	136	AB643918
Sequ0577TUF	10	6.6799	27.492	1	24	13	2	（CA）14	CACGTCAGTCCCTCTGTGTG	TCCTTCCTTGTGAGTTTCACTT	55	119	AB643945
Sequ0602TUF	10	6.6799	N.A.	2	13	22	2	（CA）16	GCACAATGAAAATGTGTCACTG	GGGCTGACAGCACTGTAGGT	55	147	AB643963
Sequ0611TUF	10	6.6799	24.157	1	23	14	2	（CA）11	GAAGTACAGCTGCTCACTGGG	ATCCGAGTTGAGAGCAGCAT	55	122	AB643969
Sequ0620TUF	10	N.A.	27.492	3	11	12	2	（CA）14	AGAGAGTGTGGGTCGAGCC	TTGGGACACGTATAGACAGAGG	55	151	AB643975
Sequ0652TUF	10	N.A.	27.492	3	11	12	2	（CA）30	GAGTCCACTAGCGACCCTTG	ATGCTGATGTTTGGAAAATGG	55	146	AB643993
Sequ0761TUF	10	6.6799	N.A.	2	12	11	2	（CA）9	ACAAACAGAACACACCGCAA	CAGGTCAACAGGATGCTAAATG	55	149	AB644035
Sequ0768TUF	10	6.6799	N.A.	2	12	11	2	（CA）7	TGAGATGGGCTGATAGATTGG	TCAACACTCCATCCTGCAAA	55	122	AB644041
Sequ0791TUF	10	6.6799	N.A.	2	13	22	2	（CA）12	ATCGTCTCCCTTTTACAGATGG	TTTTGTCACTTCAAGCGGTG	55	124	AB644060
Sequ0835TUF	10	6.6799	28.6033	1	34	12	2	（CA）40	TGACTGAAGCAACTGCAGCT	TTGACAGAAACACAGCAGTGTG	55	145	AB644086
Sequ0882TUF	10	6.6799	25.2683	1	24	13	2	（CA）21	GAGAATTGGAGCTGTTTGTGC	TCTAATTGGCTGGAGCGC	55	133	AB644116
Sequ0915TUF	10	10.0182	28.6033	1	12	13	2	（CA）25	TTCCCAAAATCCTCTGCG	CTCTCTGTCAGGGCAGCAG	55	150	AB644134
Sequ0922TUF	10	6.6799	23.0457	1	24	13	2	（CA）22	AACAGTGTGTGAACTCCCTGG	ACTACTGTGAAAACCCCACCC	55	104	AB644138
Sequ0927TUF	10	N.A.	27.492	3	22	12	2	（CA）12	GGAGCGGCAGTAGAAACAGA	GATTCATGTTGGAGTTCTGCTG	55	140	AB644139
Sequ0944TUF	10	6.6799	28.6033	1	12	34	2	（CA）32	GCATCAACTGACACCCGTAA	ATTCAGTCTGAATGTTGCATCC	55	115	AB644150
Sequ0988TUF	10	N.A.	27.492	3	22	12	2	（CA）18	CTTGCCACCAGACACACAGT	ACAGCATGTTTCCAGCTGTAA	55	130	AB644178
Sequ1056TUF	10	15.5968	28.6033	1	12	34	2	（CA）24	TAAAGTGTTGCAGATGCCATG	CTGCTGATCTGCAAGCTGAG	55	132	AB644215
Sequ0047TUF	11	0	1.1113	1	13	24	2	（CA）13	TCTCAAAACAACACACCACTG	TTGAAGACTGAATGGGGAGC	55	119	AB508232
Sequ0104TUF	11	N.A.	0	3	22	12	2	（CA）11	GGCAGTGAAATATGGTCCTC	TTATGGGCTCTGGTTGGGG	55	90	AB643830
Sequ0108TUF	11	0	N.A.	2	12	33	2	（CA）29	CGATTGTGTGTTTGCTCATG	TGCAGAGAGAAATGGAGAGG	55	184	AB643833
Sequ0132TUF	11	0	58.077	1	12	23	2	（CA）15	TCTATGTGCGTGACTGGTAC	CTCTGATCAGCTTGACACAC	55	213	AB643841
Sequ0204TUF	11	N.A.	1.1113	3	11	12	2	（CA）11	AGGGGATAAAGGCAGGAG	ACACCTTGTGCAAACACAC	55	140	AB508194
Sequ0245TUF	11	N.A.	0	3	22	12	2	（CA）11	GGCAGTGAAATATGGTCCTC	GTGTCCTTCCCTTCCACAG	55	152	AB643868
Sequ0436TUF	11	0	N.A.	2	12	11	2	（CA）17	AGTGGTGATAGTGGCAGGC	CCAAGGGGAGAGTGTTTGG	55	136	AB643894
Sequ0588TUF	11	0	0	1	23	14	2	（CA）29	CTCTGCGTGTGCGTGTTTAT	TTAACCTTGAGGTCTGCAAGC	55	149	AB643953
Sequ0974TUF	11	0	1.1113	1	23	12	2	（CA）19	TGTTCAAGTGAGTCCTGCATG	CCACTAACAACCCGCGAC	55	146	AB644168
Sequ1036TUF	11	0	54.7387	1	23	14	2	（CA）19	GCACTGAGAGGACGCATGTA	AACCTGCACAAACACATGGA	55	117	AB644204
Sequ0017TUF	12	6.6678	52.092	1	12	34	2	（CA）20	TGTCAGGGATGGAAAAGAGG	GTCTTTTCCCTGTTCGAGCT	55	326	AB508182
Sequ0021TUF	12	2.2226	50.9807	1	13	12	2	（CA）14	ACATGGTTGTAATGTGTCCCAG	ATTCCTTTGATAATAGCGTCGG	52	151	AB508195
Sequ0212TUF	12	14.4857	52.092	1	12	34	2	（CA）8	GAAACAGCTACAGCAAGAG	TAACACACTGTAAGGAAAGG	55	144	AB508197
Sequ0216TUF	12	N.A.	3.3383	3	11	23	2	（CA）24	CATGACATCATGGTGGACTG	AACATCCACAGTCTGGACTC	55	148	AB508198
Sequ0230TUF	12	1.1113	11.1562	1	13	24	2	（CA）10	AAGCAAACCGCACAAGTAGG	CTCCAGAAACGCCACATAAC	55	155	AB508202
Sequ0320TUF	12	5.5565	52.092	1	14	23	2	（CA）12	TGACAGGGTAAGAAACGAAACA	CGACGACAATGACCAAAGC	55	95	AB508215
Sequ0328TUF	12	0	4.4496	1	14	23	2	（CA）18	TGGGACCGACTTAGAGACTG	AATCACACTAGTGCATCTGTG	55	137	AB508216
Sequ0544TUF	12	1.1113	12.2675	1	13	24	2	（CA）22	CCATCAGTGCAATTCTGCAT	AAGATGGTGGACAGACGGTC	55	150	AB643926
Sequ0589TUF	12	18.9419	52.092	1	12	13	2	（CA）23	CAGTGTGAGCAAAGCCTTGA	TGATGGGATGCACTTATTGC	55	131	AB643954
Sequ0645TUF	12	4.4452	52.092	1	13	24	2	（CA）25	CACATGCCAGAGCTGTTCAT	AAGGCGACTTCCTCTGGC	55	150	AB643988
Sequ0776TUF	12	2.2226	50.9807	1	12	13	2	（CA）22	CCCTCGGCACCTATTATGAA	TCGTTGGCTCTAATGTTGCA	55	126	AB644049
Sequ0782TUF	12	2.2226	50.9807	1	12	34	2	（CA）36	GGAGTGCTGGACAGCACATA	TTCCAGGGATGCCTTTTATG	55	146	AB644051
Sequ0793TUF	12	3.3339	N.A.	2	12	33	2	（CA）32	AATGTGGAAATGAGTGCACG	CTCTGCATACACACGCCG	55	118	AB644061
Sequ0845TUF	12	2.2226	N.A.	2	12	11	2	（CA）27	GGCTACACATCTGTCCGTGT	GCCAGCACTTAGTGACAGATG	55	150	AB644095
Sequ0861TUF	12	1.1113	22.4041	1	12	34	2	（CA）17	GTCTCCTCAGTTATGGTTTGGC	TCAAAGCCATGTTTTGACCA	55	136	AB644105
Sequ0900TUF	12	2.2226	50.9807	1	23	12	2	（CA）15	GAAAAATCTGAACCACGGTTG	TGCTGACAGATAACACAAGCG	55	146	AB644127
Sequ1001TUF	12	4.4452	52.092	1	24	13	2	（CA）15	GCGTCCACTGCACTGAGAT	CTTCTGACTGCTCCCTCCAC	55	125	AB644186
Sequ1002TUF	12	26.7364	52.092	1	14	23	2	（CA）15	TTCATGTTGCCTTGGAAACA	AAAAATAGAGGAGCAAGCCTCC	55	128	AB644187
Sequ1015TUF	12	1.1113	40.8441	1	23	12	2	（CA）14	CTGACCTGGGTGACACCAC	CACTCACTCACGCATGCAC	55	150	AB644195
Sequ0144TUF	13	7.7835	42.6312	1	14	23	2	（CA）7	GCCATCCACTGTCATCTCC	TTCTGCTAAGTTCCTCTGCTG	55	178	AB643842
Sequ0184TUF	13	1.1113	0	1	34	12	2	（CA）17	GGTAGCTCTGCACTGACAC	GCATCATCAAAGAGGACACAC	55	114	AB508187
Sequ0186TUF	13	N.A.	42.6312	3	22	13	2	（CA）15	CATGGAGACGTGAGGATTTC	TCATGATTCTTCCACTGTCC	55	134	AB508188
Sequ0201TUF	13	6.6722	38.1816	1	12	34	2	（CA）26	CACAACGACATTCAAGCTGC	ACGTCTGTGTGCATTCCCC	55	169	AB508193
Sequ0205TUF	13	6.6722	42.6312	1	24	13	2	（CA）17	CATATGTGTGTGTGCGCAAG	CGGCATGAAGAAATGATGG	55	137	AB643855
Sequ0317TUF	13	0	N.A.	2	23	11	2	（CA）10	CCTCTGGTGGAAACGCTAC	GAGGATCAGAATGTGAAAAGTGA	55	123	AB643879
Sequ0536TUF	13	6.6722	21.3145	1	34	12	2	（CA）22	GAGCTGCAGGAAGTCTTTCC	CTCACACATTCTCACACACACG	55	145	AB643920
Sequ0717TUF	13	8.8948	42.6312	1	12	34	2	（CA）17	AGGCCCCTTTGCCATTAG	AGTGAGGTCACCACACCACA	55	141	AB644018
Sequ0774TUF	13	6.6722	N.A.	2	12	11	2	（CA）13	AGGTCAGTGGAAGCACATCC	CTTGCCTTTTGAACGTGTGA	55	144	AB644047
Sequ0799TUF	13	6.6722	41.5199	1	14	23	2	（CA）20	TCAGAGTCCTGCTGAAAGAGC	CAAAACAGCAAAACAAGGCA	55	133	AB644064
Sequ0834TUF	13	5.5609	14.6379	1	12	23	2	（CA）7	TAACGCAACGCAAAACAAAG	AACAGTGAATGTCCAACTGGC	55	136	AB644085
Sequ0936TUF	13	1.1113	0	1	12	23	2	（CA）15	AATACAATGACCCGCAAAGC	GCAAGCGCACACACATTC	55	110	AB644143
Sequ0942TUF	13	N.A.	41.5199	3	22	12	2	（CA）13	CACTGCAGGCAGACCATG	ACTGGAGTCTGCAATTTGTTCA	55	149	AB644148
Sequ0964TUF	13	N.A.	41.5199	3	11	12	2	（CA）17	AAAACGCTCAGTAAGGGGCT	TTCTCTCTGCCTGCCTCTGT	55	113	AB644163
Sequ0966TUF	13	10.0061	42.6312	1	13	24	2	（CA）7	TCAAGGCGGCTCTGTATTG	ATTTGACTCTGGACAGCTCCA	55	134	AB644164
Sequ1007TUF	13	6.6722	22.4258	1	24	13	2	（CA）17	ACTTTGGCCTGTCAAAAATCA	ACTGTGTCAGTCTGAGGGGG	55	148	AB644191
Sequ1052TUF	13	6.6722	33.7254	1	13	12	2	（CA）19	CAGAGGTGCTAGCTTGGGAG	TTCTGTATGCACGCCACG	55	119	AB644213
Sequ1055TUF	13	16.7127	42.6312	1	12	13	2	（CA）9	TGGTTCACAATGAACTGTGACA	CCAACGGGGTGAAATATCC	55	102	AB644214
Sequ0035TUF	14	2.2226	43.167	1	13	12	2	（CA）29	GGCATTCTGTGTCTAATTTGG	TGGGGACATTGGAAAATACTC	55	197	AB508218
Sequ0056TUF	14	0	39.832	1	13	24	2	（CA）15	TCACACATCTCCTCAG	TGAGAAAGTGCAGCGT	55	109	AB643819
Sequ0077TUF	14	0	1.1113	1	13	24	2	（CA）38	CCTACACATGCACATGAA	CAAGGCTGATACGTCATG	55	180	AB643827
Sequ0109TUF	14	N.A.	45.3896	3	22	13	2	（CA）21	AACCTCACAATCGTCCTCAG	CCATGCTCAGTCAGTGTTTG	55	159	AB643834
Sequ0501TUF	14	N.A.	44.2783	3	11	12	2	（CA）23	CCCTAACCCAGTCAGCGATA	TGCTCATGTGCAAGCATGTA	55	147	AB643903
Sequ0539TUF	14	3.3339	44.2783	1	14	23	2	（CA）28	GCAACGTTCTCACATGTACACA	CAAAGCTTTGAACCAAAGCA	55	146	AB643922
Sequ0559TUF	14	0	0	1	13	24	2	（CA）14	GCCCCGTGACGTACAGTAAA	GCAGCAGTCGTCCTTGGT	55	140	AB643937
Sequ0568TUF	14	2.2226	43.167	1	13	24	2	（CA）24	TGAAGGACAGCTGAGCTGAA	GTCGACTTCGCTGCACCT	55	146	AB643940
Sequ0579TUF	14	3.3339	44.2783	1	13	24	2	（CA）14	GCTCCAAGACACTGCAACAA	GGTTTGTACCGTGACCCAAC	55	150	AB643947
Sequ0591TUF	14	25.9278	45.3896	1	23	14	2	（CA）24	CTGAGCGTCTCAGTGCAGTC	TTCAGAGGTCTGCGAGGG	55	137	AB643956
Sequ0624TUF	14	5.5576	45.3896	1	24	13	2	（CA）41	ATCTTGATTTACTTGGGATGCC	ATGTGGTTATATCACACAGCGG	55	142	AB643978
Sequ0632TUF	14	2.2226	N.A.	2	23	11	2	（CA）18	ATGGAAGCACTTCTTAGTTGGC	TGCCTCTGTGGACAGATGAG	55	126	AB643980
Sequ0636TUF	14	3.3339	N.A.	2	12	33	2	（CA）28	ACAAACATGTCCAGAAACATGC	TAATTAGTCTGCTTCTGTGCGC	55	126	AB643982
Sequ0682TUF	14	2.2226	43.167	1	13	12	2	（CA）10	TGCCCGCTTTTCAAAATAAC	GCACATGAATACCCTAGTGCC	55	141	AB644007
Sequ0775TUF	14	0	1.1113	1	13	24	2	（CA）22	TTCTTCTTGTGCACGCATGT	CCCACACAGAACCCATTAGG	55	148	AB644048
Sequ0789TUF	14	0	37.6083	1	12	34	2	（CA）13	TTTGGGTTTGCTTGATTAGTTG	GTTTTTTGGAACCAAGGCAC	55	120	AB644058
Sequ0840TUF	14	0	0	1	13	24	2	（CA）32	AGGAGCTGCTATTCAAACTCAC	AGAGCTTCATCTAACAGCTGGC	55	143	AB644090
Sequ0842TUF	14	3.3339	45.3896	1	12	23	2	（CA）16	GCAGTGGCTGGAAAGATAATG	ATCATGCAAGGTTTTCCCTG	55	131	AB644092
Sequ0855TUF	14	2.2226	43.167	1	12	23	2	（CA）12	CAAGCACCCAGTTGATGATG	AGTGCTCCATTGACTGGGTC	55	147	AB644100
Sequ0897TUF	14	5.5576	N.A.	2	12	11	2	（CA）21	GAGGGTGCTGCATGCTATC	AGCACTCGCAGTCACTCAGA	55	144	AB644126
Sequ0913TUF	14	0	N.A.	2	12	11	2	（CA）10	GTATGTTGCTGTTAGCTCGCC	TTGTGAGTGGGAGCATGTGT	55	113	AB644133
Sequ0937TUF	14	0	10.0957	1	24	13	2	（CA）30	TTCAAACCTGGAAGGTTAAAGC	ACATCACACACTCGTTTTGTTT	55	129	AB644144
Sequ0042TUF	15	0	13.6636	1	34	12	2	（CA）30	CCGTGTGAAAGTATCCTGAG	CTTCTTGAGCATGACACACC	55	191	AB508225
Sequ0107TUF	15	7.7802	55.435	1	24	13	2	（CA）30	CCTCTCAAACCCTTCAGCC	GGTCTTGTTCGGTCTGGAG	55	223	AB643832
Sequ0115TUF	15	7.7802	55.435	1	23	13	2	（CA）13	TGTGAGCTCAACTAAACCTG	GTTGGTCATGAATGTGTGTG	55	158	AB643837
Sequ0156TUF	15	5.5576	40.8919	1	23	13	2	（CA）18	CCTCAGGGACTTGTGTGTG	TGGCATGGATTCACAAGCAG	55	109	AB508179
Sequ0224TUF	15	7.7802	52.1	1	24	13	2	（CA）26	AGCCTTCATGTGGGACTAAC	CGACATGGCTATTTGCACAC	55	142	AB508201
Sequ0226BTUF	15	7.7802	55.435	1	23	14	2	（CA）23	TGACCATTTAGACAAGTGCATG	CTGGACACAAAATACACACGG	55	155	AB643860
Sequ0260TUF	15	2.2237	33.0907	1	12	34	2	（CA）12	TCATCCAACTGTGGAACAG	GAGCTTGCATTTGTGTGTG	55	156	AB643873
Sequ0455TUF	15	0	17.0019	1	13	12	2	（CA）17	CAGTGATGTGCCCTTATTCTG	CAAAGGCTAGGAGGCGTAAC	55	104	AB643902
Sequ0654TUF	15	0	13.6636	1	23	14	2	（CA）42	CACATGAGCAGAGTGTTGCA	TGTAACGTGAAGCATGCACA	55	145	AB643994
Sequ0710TUF	15	N.A.	55.435	3	22	13	2	（CA）27	TCACGTATTAGTGGACCACTCG	TGGCCCATAAAGGACTCTTC	55	150	AB644012
Sequ0714TUF	15	7.7802	N.A.	2	13	22	2	（CA）20	AGTACACGTGCCTTCATGAGG	GAATACACCAACAGCCTAAGGC	55	136	AB644015
Sequ0811TUF	15	0	N.A.	2	13	22	2	（CA）11	TACCCAAACCTGCTCAGTCC	GTGGAGAGTGGGAATTTCTCC	55	128	AB644073
Sequ0838TUF	15	3.335	38.6693	1	13	24	2	（CA）12	AGCATATCGTGACCACACACA	TTGGCATCTACCAAGTATCCG	55	146	AB644088
Sequ0885TUF	15	0	0	1	14	23	2	（CA）21	CCTCCTCCTCTAACATCACTGC	ATTTTTACGGTCCGACCCTC	55	133	AB644118
Sequ0951TUF	15	13.3588	55.435	1	13	24	2	（CA）23	TTGACCCTGTGTAACACTCCC	TTTGTGGATTCTTTGGAGATTG	55	115	AB644152
Sequ0958TUF	15	6.6689	40.8919	1	13	12	2	（CA）10	AATCAACATGACACAGGAGTGG	GGCATCCTCTTTTCTCCCTT	55	126	AB644157
Sequ0959TUF	15	N.A.	55.435	3	11	23	2	（CA）19	CCGTCAACTTCACAGTGTTCA	GAAAAGGCAAGAAGCACTGG	55	137	AB644158
Sequ0971TUF	15	7.7802	53.2113	1	34	12	2	（CA）52	TGAGCTGTCACTCCTTCTTCTC	TTGTGTGTCTGTACAGAGCGTG	55	149	AB644167
Sequ0978TUF	15	7.7802	55.435	1	24	13	2	（CA）11	TAATGGCAACAAGTGACAATCC	CATAAAACTCCCATCAGCTGC	55	131	AB644172
Sequ0997TUF	15	N.A.	52.1	3	11	12	2	（CA）32	AGGAAGAGAGAGAAATTGTGCG	CTGTCCATCCCCATCATTGT	55	127	AB644183
Sequ1038TUF	15	15.5814	55.435	1	12	34	2	（CA）24	CCCAGCCTGTCTGTTCATTT	GGCAGCATTCCTGTTTGTTT	55	122	AB644205
Sequ0018TUF	16	3.335	49.4355	1	24	13	2	（CA）20	TTAACCCTCCCACTCTGTAG	GAGTCGTGCTGTTGCTGAG	55	167	AB508185
Sequ0038TUF	16	0	29.3824	1	12	34	2	（CA）15	CCATTACAATTTGTCTCTC	CTTATCAACACACGAGCG	55	115	AB643816
Sequ0139TUF	16	3.335	51.6592	1	23	14	2	（CA）26	AGCACTTATGTGTCTGCAGG	TCTCCTCCAGTGACCAACC	55	143	AB508175
Sequ0195TUF	16	7.7824	N.A.	2	23	11	2	（CA）15	ACACTTCTTCACCTTCTCAG	GTAGGTGAAGATGTTGTGTG	55	111	AB643849
Sequ0196TUF	16	7.7824	N.A.	2	23	11	2	（CA）15	ACACTTCTTCACCTTCTCAG	GTAGGTGAAGATGTTGTGTG	55	110	AB643850
Sequ0209TUF	16	N.A.	49.4355	3	22	13	2	（CA）34	GAATAGCCCACTGTTAGCTG	ATTGCATTGGCGTTAACCCC	55	168	AB643858
Sequ0318TUF	16	3.335	51.6592	1	13	12	2	（CA）13	AACAGCAGCACCTTTCACAC	ATGTGGCCAGGTTTGAATTTG	55	122	AB643880
Sequ0430TUF	16	N.A.	40.5186	3	11	23	2	（CA）25	TGAACACTGAGACACTGCAG	CTTCACTGTTCACCTGCATC	55	228	AB643889
Sequ0562TUF	16	11.1207	51.6592	1	23	14	2	（CA）35	AGATAAAAGCGGGGCAGG	ACTATGCATCCCTGTCAGCC	55	145	AB643938
Sequ0643TUF	16	1.1113	40.5186	1	34	12	2	（CA）45	TGCTGGACTGTAACAGGAACC	ACCAACTGAAACTGGTCCCA	55	133	AB643987
Sequ0647TUF	16	35.0085	51.6592	1	13	12	2	（CA）21	ACAGGTCATTACTTCAATGCCA	ACTGACACTTGTAGCACCAACA	55	149	AB643990
Sequ0723TUF	16	0	14.5147	1	34	12	2	（CA）27	AATTTCGGGTACAACCAGACC	TATCTCTCTCTCACGCGCG	55	104	AB644023
Sequ0831TUF	16	1.1113	38.2949	1	23	12	2	（CA）21	TCACTCAAAAAGTCCAAAATGC	GCGTGTGCACAACTGAGG	55	146	AB644083
Sequ0868TUF	16	3.335	N.A.	2	12	11	2	（CA）18	TGTTTGTGTCTCGGACAGCT	TGCACAAAAACCAAGACTGC	55	138	AB644108
Sequ0871TUF	16	3.335	51.6592	1	24	13	2	（CA）21	CGATGAGTGTTTGCTCTCACA	TTTCTGTCCCTCCTGACACC	55	144	AB644110
Sequ0890TUF	16	0	4.4496	1	14	23	2	（CA）11	TCAGCAGCTGCTCTGTGTG	CTAGCTGTCGCTCACTGCAC	55	152	AB644121
Sequ0907TUF	16	3.335	N.A.	2	12	11	2	（CA）10	TTAAATGAAAAAATTGGCCACA	TTGCTTCAGGTCAGTTGTGC	55	102	AB644131
Sequ0952TUF	16	1.1113	40.5186	1	23	14	2	（CA）19	ATGGAGGTAAGGTCACTGAAGG	TTCTGTCGTCATTCAGCAGG	55	134	AB644153
Sequ0969TUF	16	5.5587	51.6592	1	24	13	2	（CA）18	TGAATGGACAGCAGACAAGTG	CTGATAACATTCAGACTCCCCC	55	101	AB644165
Sequ1014TUF	16	1.1113	34.961	1	24	13	2	（CA）9	ATTATCTGGTGTGTGTGCGC	TTTTGTCTGGAGGAATCTTTTG	55	149	AB644194
Sequ0046TUF	17	7.7813	N.A.	2	12	11	2	（CA）17	TCCACTCCATCCTCTCTCAG	GTCTCGCTTATCAGGCAGTC	55	132	AB508230
Sequ0116TUF	17	6.67	44.545	1	14	23	2	（CA）21	GCAGAAGATGACATGGAGG	ATGTGTGTCTGCACGTGTG	55	125	AB508170
Sequ0197TUF	17	N.A.	44.545	3	22	13	1	(A)20	CAGCTCATTAGTCTCAGTG	CGAGGAAATGTAACCACTG	55	184	AB643851
Sequ0228TUF	17	4.4463	38.958	1	12	34	2	（CA）18	TGAGGGAATTACAGTGAGC	AATCTCCCCTGGTGTGTG	55	141	AB643861
Sequ0457TUF	17	0	13.6636	1	23	14	2	（CA）29	GGATATACACCATGGATACAC	GTCCACAAAGCAGAAACTCC	55	139	AB508229
Sequ0716TUF	17	15.6227	44.545	1	24	13	2	（CA）9	GATGTCATCACGGGCCTG	GGAAGCTAGCGAGCTATTTAAA	55	148	AB644017
Sequ0802TUF	17	30.1857	44.545	1	24	13	2	（CA）17	GGGTGGCTGGTGTACTGC	CCAACCCTGTCTGCTCTCTC	55	121	AB644067
Sequ0895TUF	17	2.2226	36.7093	1	23	14	2	（CA）23	GTGAGTACCAGCGGTGTGTG	ACTGCCTGTGTCGTATATGGC	55	138	AB644124
Sequ0955TUF	17	1.1113	32.2531	1	13	24	2	（CA）19	TTATTTTACCAACTTGGAGCCG	CAACAGCAGCGCTTATCTCA	55	117	AB644155
Sequ1016TUF	17	0	0	1	23	12	2	（CA）14	TGTGTAGCGCTGCTTCCC	GTGTCTGGTGGTGGTGCTC	55	145	AB644196
Sequ1060TUF	17	6.67	44.545	1	23	13	2	（CA）16	TAAGGCATGTTTCCATGCG	CAGAGGTTGGTCTCTGTTTGC	55	112	AB644216
Sequ0007TUF	18	4.4463	N.A.	2	12	11	2	（CA）8	GGAGTACAGAGTGACAGG	TATGTCCCTTCCCTCCAG	55	184	AB508236
Sequ0029TUF	18	1.1113	7.7912	1	23	14	2	（CA）19	ACCTTCTTCCTTGTCTGAAG	CGAGCCTCTCAAAGATAATG	55	156	AB508209
Sequ0217TUF	18	1.1113	16.7081	1	12	34	2	（CA）22	CCCTTGAGAGTACACTGTG	TACTGGCTCTTCCACGATG	55	104	AB508199
Sequ0421TUF	18	0	0	1	23	12	2	（CA）18	AGCACTCACTCTCCTCTCAG	AACCTCTGAAGAATCCACTG	55	127	AB508226
Sequ0558TUF	18	N.A.	57.0043	3	22	13	2	（CA）29	AGGTGATTGTTCTCATGGCC	ACTCACCTAGCACACCCACC	55	137	AB643936
Sequ0595TUF	18	2.2226	57.0043	1	13	12	2	（CA）15	TCTACAGCCCAACAACCTCC	GCGCTAAGCCAGTTTGAAAG	55	145	AB643959
Sequ0614TUF	18	0	1.1113	1	23	14	2	（CA）19	AACCAGCCAGAGCAAACACT	CGCAGTTCGAGTTGTTTTCA	55	130	AB643971
Sequ0621TUF	18	6.6689	N.A.	2	12	33	2	（CA）5	AGCTGGTCGTTTTAGAGGAGG	GTCACCGACACAGTCAACATG	55	131	AB643976
Sequ0631TUF	18	1.1113	44.7491	1	14	23	2	（CA）30	TCAGCTCATGTTATCCATCCC	ATTATTACAACTGCTCCCCTGC	55	142	AB643979
Sequ0640TUF	18	17.9685	57.0043	1	23	12	2	（CA）11	CAGCTGCTGGAGGTCATACA	GCAGAGCGGTGTGTCACTAA	55	143	AB643984
Sequ0747TUF	18	2.2226	N.A.	2	12	22	2	（CA）18	GATCACTGCTTGACAAGCCA	CCTTAACCACCCTCCCTCAT	55	130	AB644033
Sequ0762TUF	18	N.A.	57.0043	3	11	23	2	（CA）32	ATGTGCACCACAAAATCCAT	CGTCTTGTTCTGGATTGAACC	55	149	AB644036
Sequ0771TUF	18	1.1113	28.0077	1	12	34	2	（CA）31	TCATAGCAGGGACAATTTTGC	ATAAGGGCACCGTGATGTTC	55	138	AB644044
Sequ0790TUF	18	N.A.	1.1113	3	11	12	2	（CA）8	AGAGGAAGGTTGTTCTTTTCCC	GCAGGTTTCCCCCTTTTTTA	55	140	AB644059
Sequ0857TUF	18	2.2226	57.0043	1	24	13	2	（CA）16	TTTGGCTCACAGTTGTCGAG	AGCTTCCACAGCAGTTAAAAGG	55	106	AB644102
Sequ0896TUF	18	0	N.A.	2	13	22	2	（CA）15	GTCTCCATGGCAACCAGG	TCTGGATGACTGTGTGTGAATG	55	126	AB644125
Sequ0918TUF	18	2.2226	N.A.	2	12	11	2	（CA）7	GAGTCGGAGTTGGCGTTTTA	CAAAAGAACGCTGTACTTGGC	55	111	AB644136
Sequ0919TUF	18	N.A.	50.3277	3	33	12	2	（CA）14	TCTGCTATCAGCCTGAAGTTTG	TATGGTCATGGCCACAGAGA	55	111	AB644137
Sequ0981TUF	18	2.2226	57.0043	1	12	34	2	（CA）27	TGCTCTCTGTGTGGCTGC	CACCGCATTCACACTGAAGT	55	148	AB644174
Sequ0983TUF	18	45.1214	57.0043	1	13	24	2	（CA）26	TTGCAACCTGTCTACTTTCATC	GATTTCCACCTGCTCTCACTG	55	132	AB644176
Sequ0995TUF	18	5.5576	57.0043	1	12	34	2	（CA）19	AACACACAGACAAGCAGTCACA	ACCACCCTGGAGATTTGTACC	55	140	AB644182
Sequ1010TUF	18	6.6689	57.0043	1	23	14	2	（CA）14	GGGTGGCCAATAGGAAAAAT	TCACTCATGTTGCTTGCTCC	55	122	AB644192
Sequ0181TUF	19	4.4463	57.3341	1	12	34	2	（CA）16	GACTCTTCTACTCTTCTCC	CGAGTTACATGTGTCTGTG	55	103	AB508186
Sequ0269TUF	19	4.4463	N.A.	2	12	33	2	（CA）3	CTGCACTTGTCCAAATATCAC	AGAAGTGAATTGCTCTCACAG	55	113	AB508207
Sequ0305TUF	19	40.5161	58.4454	1	12	13	2	（CA）13	ACTGTACAGCTTCTCACCTC	TGCAGTGAACCAGACGAATG	55	92	AB508210
Sequ0435TUF	19	4.4463	56.2228	1	24	13	2	（CA）28	CTCCCTGCTACACACAC	CCGGGGAGAGTATTTGATG	55	94	AB643893
Sequ0506TUF	19	0	0	1	12	34	2	（CA）28	GTGCCAGAACTCCTTCAGGA	CACATTCCTGTCACACACCTG	55	127	AB643906
Sequ0550TUF	19	4.4463	58.4454	1	12	34	2	（CA）18	TTCCATCAGGTATCTGGACATG	CCTAAAACCACAGCGGAGAG	55	142	AB643929
Sequ0639TUF	19	13.3632	58.4454	1	14	23	2	（CA）9	ATATGCAGAGCATGCTGCAG	CTCTCACATGCATTTTCTCCTG	55	145	AB643983
Sequ0680TUF	19	4.4463	48.4415	1	13	24	2	（CA）23	AACAAAGAAGACCCAAGTCTGC	TTTATCACCCATTTCACTGTGG	55	146	AB644005
Sequ0739TUF	19	4.4463	56.2228	1	13	24	2	（CA）17	TCTTTGTTACATGACCTCGGC	GTGTATGCCGAGTAGCAGCA	55	118	AB644029
Sequ0748TUF	19	1.1113	29.3005	1	34	12	2	（CA）17	CCCAGCCTGGTAATTGAAAA	CATAAAATCACAAACACGGGG	55	120	AB644034
Sequ0783TUF	19	0	8.9303	1	23	13	2	（CA）6	ACCAGCTGAAATCCTCCAGA	AACCCCCGAACTGCTGTT	55	148	AB644052
Sequ0823TUF	19	4.4463	57.3341	1	23	14	2	（CA）24	CATTATCCTCTTCAGGGTGAGG	ATGGTGGTAAGAGCCTGGTG	55	142	AB644077
Sequ0863TUF	19	4.4463	N.A.	2	12	11	2	（CA）13	ATCCCTCCCTCCCAGCTATA	CCCAAGTCTACACTGTGCTGT	55	130	AB644107
Sequ0905TUF	19	10.0249	58.4454	1	23	14	2	（CA）14	GCAAGCTCCCGAATACTGAG	ATAAGAGGCATGGCGCTG	55	149	AB644129
Sequ0943TUF	19	2.2226	40.6001	1	23	14	2	（CA）17	GCCACCTTCAGTAATAAGACGG	CAGGCAGAGTCTCCGGAG	55	132	AB644149
Sequ0992TUF	19	4.4463	N.A.	2	12	11	2	（CA）20	ATGGCAGACGGAGAGCAC	ACCTTCCCTTGCGTACACC	55	138	AB644180
Sequ0993TUF	19	0	2.2237	1	34	12	2	（CA）53	AACCTCCAACCATTTACCAGC	AAAAGTCCTCCGAGTGTGTATG	55	147	AB644181
Sequ0234TUF	20	39.9596	40.3849	1	12	34	2	（CA）11	TAGTCTCTGAACACACACCC	CCAGAGTAACTGAAAGCACC	55	91	AB643864
Sequ0283TUF	20	34.381	N.A.	2	13	22	2	（CA）28	CATCAGCTGTATGAGGCATG	AACAGCACTGTAACAGCAGG	55	107	AB643876
Sequ0288TUF	20	14.5078	40.3849	1	24	13	2	（CA）58	CACAGGAATAAACATCCGACAG	TCATCAACATGACAGTGAGAGC	55	243	AB508208
Sequ0439TUF	20	0	0	1	13	24	2	（CA）36	TAACACTTCAACCAACACACCC	ACCCTAAACAGACGCCGAG	55	143	AB508227
Sequ0537TUF	20	2.2226	28.1174	1	23	14	2	（CA）20	CAGAGCTGGAGTGTACAACAGC	TTCCCAGAATCTTCCCCTG	55	126	AB643921
Sequ0605TUF	20	N.A.	40.3849	3	11	12	2	（CA）21	CTCTGTTGGACGTCACAGGA	TCACTCATGCCAAGCTGTTC	55	139	AB643966
Sequ0666TUF	20	N.A.	40.3849	3	22	13	2	（CA）29	GGCTGTGGGCTCAAAATG	TAGGCACTGTGATGAGCTCG	55	123	AB643998
Sequ0719TUF	20	2.2226		2	23	11	2	（CA）25	CGGGTCAGAGTTGAGGGTTA	TGCTTGCTTTGAGACCCC	55	145	AB644020
Sequ0730TUF	20	2.2226	40.3849	1	13	24	2	（CA）21	AGTAGCAACAGAATCTGAGGGC	TTATAGACAGTCAACCCCCCC	55	108	AB644026
Sequ0808TUF	20	8.9292	N.A.	2	12	11	2	（CA）13	AGGTTTTAGGGGAGAGACTGTG	CACACACTTCTCCAGCCTCC	55	101	AB644071
Sequ0812TUF	20	N.A.	40.3849	3	33	12	2	（CA）18	GCTGATTGCTCAACCACAAA	GCATTTGTGTTCCCTGGC	55	106	AB644074
Sequ0829TUF	20	2.2226	34.824	1	23	12	2	（CA）30	ACGCAGACACACACTGAAGTG	AGTGAGCTGGCTCAGGATGT	55	112	AB644082
Sequ0836TUF	20	2.2226	35.9353	1	24	13	2	（CA）17	AAGCTGCATGTATCCTCATGG	TTTTGTATTACTGTTGCGCATG	55	125	AB644087
Sequ0938TUF	20	1.1113	13.5861	1	23	12	2	（CA）13	TGCCAACTGCTTTCCATACA	GCAGTGAGAAAGCCCTTTTG	55	142	AB644145
Sequ0251TUF	21	0	0 (21')	1	24	13	2	（CA）45	TAAAGTAGACCTCAGACCCC	AAACCTTCTCCCTCATGTCC	55	181	AB508206
Sequ0316TUF	21	0	N.A.	2	23	11	2	（CA）12	ATTCAGCATGGACATGCAGC	AAGCTGAAGTTGGGTCATGC	55	134	AB508214
Sequ0406TUF	21	0	0 (21)	1	24	13	2	（CA）27	TCGCTGCGTTTAAAGTATGTG	CTCTGTCTGGAACAGCAAG	55	119	AB508220
Sequ0519TUF	21	34.8538	3.335 (21')	1	14	23	2	（CA）45	TTATCCCTGAGAGCATCATTCA	AGTTAGAAATGCAGTGAAGCCC	55	143	AB643912
Sequ0540TUF	21	44.8987	3.335 (21')	1	23	14	2	（CA）32	CTGCTCACCGTGCACATC	AGCACAGTGTTCCAGCACC	55	141	AB643923
Sequ0580TUF	21	0	2.2237 (21')	1	14	23	2	（CA）9	ACGACAGGAAACAAGAAGCG	GCTTGAGCCCGAGGTTACTA	55	142	AB643948
Sequ0593TUF	21	2.2226	N.A.	2	12	11	2	（CA）10	AAGCACGGGAAAAGGGAG	TCACTCACTTCACAGAACCCC	55	111	AB643958
Sequ0607TUF	21	2.2226	2.2237 (21')	1	34	12	2	（CA）26	ACAAGTGCAGCCAGTCACAC	TCCAGGAAAAACTGTTGAAATG	55	135	AB643967
Sequ0618TUF	21	27.0626	2.2237 (21')	1	23	14	2	（CA）21	AGGAGCTCCCCTACCACG	GGGCAGTCTCTTGACTCCAG	55	148	AB643973
Sequ0715TUF	21	0	2.2237 (21')	1	34	12	2	（CA）14	TCTTGCATCACTGGTACAAACC	TGTCAGCTCAGCCAGCAG	55	135	AB644016
Sequ0763TUF	21	0	1.1113 (21)	1	13	24	2	（CA）28	TTGTCCTGACCCGGTCAC	GGCTTTTCAGTAAGATGGCTG	55	149	AB644037
Sequ0764TUF	21	2.2226	2.2237 (21')	1	14	23	2	（CA）22	ACAGGTGCAGATTTCGCAG	CCAGGTTTCGCTGAGAAGAC	55	143	AB644038
Sequ0800TUF	21	0	0 (21)	1	13	24	2	（CA）24	ACACCAATCTGAAAGGGTCG	CGTCCCCCTCGAGGTTAC	55	140	AB644065
Sequ0940TUF	21	44.8987	7.7846 (21')	1	24	13	2	（CA）19	ATTCTCTAAGCTCCACTGGTGC	GACAAACAGCTCATCTGCACA	55	126	AB644146
Sequ0953TUF	21	2.2226	2.2237 (21')	1	34	12	2	（CA）27	TGCAAACTTGACTCTGCATATG	TCAGTTCCACACCTAATGGTG	55	150	AB644154
Sequ0979TUF	21	1.1113	2.2237 (21')	1	12	34	2	（CA）27	TGCATTATGTCAACAAGTGTCC	CCACACCATCCACCTTCTCT	55	130	AB644173
Sequ1031TUF	21	2.2226	2.2237 (21')	1	24	13	2	（CA）27	TCCTGAAAGTGCTGAGCTCA	CTCCACAGAGCTGCTGCTC	55	141	AB644201
Sequ0137TUF	22	0	2.2237	1	14	23	2	（CA）40	CGCAGAGCAATGAGAATGAG	CTGCAGGTTTCAGTCTCATC	55	191	AB508173
Sequ0192TUF	22	6.67	54.0345	1	14	23	2	（CA）22	CCTCTTCTGTTAATCCTGCC	AAGCTCATGGGATTCACCTG	55	163	AB508191
Sequ0551TUF	22	5.5587	54.0345	1	23	14	2	（CA）26	ATTAACTGCTTTACCATTGGGC	TGTTTGTTCTCACGGCCTC	55	148	AB643930
Sequ0555TUF	22	24.5396	54.0345	1	14	23	2	（CA）19	TGAGGTGGCACAGTCTGTTC	TTGTTATCAAAACACATGGGTG	55	141	AB643933
Sequ0650TUF	22	6.67	54.0345	1	12	13	2	（CA）23	CAGCCATGAACACAAGCG	TGTGAGTGCTATTGTGCTTCTT	55	117	AB643992
Sequ0662TUF	22	N.A.	54.0345	3	33	12	2	（CA）9	GGGAGAAACACTGTGGTGGT	TCCTTACACACACAAACACGC	55	117	AB643996
Sequ0663TUF	22	6.67	54.0345	1	23	12	2	（CA）11	GAAGAACGCAGAAAACTCGG	GAGGAGGAGGAGGAGAAGGA	55	149	AB643997
Sequ0733TUF	22	0	0	1	13	24	2	（CA）10	CTCGGCTCCTGCAACAAC	ACCAGAGGAGAAGCAGAGAGC	55	149	AB644027
Sequ0734TUF	22	0	0	1	14	23	2	（CA）27	TCAGACTTTGGAAGTGGAGTCA	GACAAAAGACGGAGAGCTGG	55	127	AB644028
Sequ0803TUF	22	6.67	N.A.	2	13	22	2	（CA）22	CCAAATTGCCACATATGTTCC	TTAGTGCAGTCACATTCAACCA	55	142	AB644068
Sequ0809TUF	22	6.67	54.0345	1	24	13	2	（CA）43	GATGCACCTTCATCCTCTTAGC	TCAGTGGCATTATGAGCTGTG	55	144	AB644072
Sequ0826TUF	22	40.2954	54.0345	1	23	14	2	（CA）38	ATGTCCACTCCGAGCTGC	TCGGTACATGCTGAATGCTT	55	150	AB644079
Sequ0917TUF	22	18.961	54.0345	1	23	12	2	（CA）11	TCATGAGTTTTGTTTAGCTCCA	GCAGTATGGATGTTGTTGGC	55	107	AB644135
Sequ0977TUF	22	5.5587	50.6995	1	12	13	2	（CA）13	TGGTCTTCACACTGCCTCTG	GGTGTGTGAAAAGGGGAAGA	55	143	AB644171
Sequ0123TUF	23	5.5609	42.9234	1	13	24	2	（CA）25	CATGAGAAGAAGTGTGTGG	CTCCTGTTATGTTCGTGTG	55	130	AB508171
Sequ0199TUF	23	4.4496	35.082	1	13	24	2	（CA）34	AAGACGGTATCCATCAGTGTG	AGAAAGTGCCAGTAGTCTGG	55	147	AB643853
Sequ0411TUF	23	5.5609	42.9234	1	13	24	2	（CA）22	GCCAGCTCCTGTTATGTTC	GCTATTGGTGTTTGCATGTC	55	85	AB643885
Sequ0440TUF	23	N.A.	42.9234	3	11	23	2	（CA）13	GAAGTGCATGATTGCTCATGC	CTCTGTTACGCTCATTCACAC	55	164	AB643896
Sequ0522TUF	23	0	0	1	23	14	2	（CA）13	AGGTGTCTATGAAAGAGAGCGA	ACTGCTTCCTGCTGCACAC	55	113	AB643914
Sequ0635TUF	23	5.5609	44.0347	1	12	23	2	（CA）13	TCTTTTATGTGCAGGGACCC	GTTGTGTGGTGGATTTACATGG	55	121	AB643981
Sequ0641TUF	23	0	2.2226	1	23	13	2	（CA）25	CACGCATCATAGCTGGAGAA	TCTGAGACGCTGTAATGAGCA	55	146	AB643985
Sequ0703TUF	23	N.A.	33.9707	3	11	23	2	（CA）9	GGAAGGATGGCGTACAGTGT	CTGATGCACGTTTGTTCTCG	55	133	AB644009
Sequ0704TUF	23	5.5609	42.9234	1	12	23	2	（CA）9	AGAGGATCCACTGCTGCTGT	ATCGTACATAACGTGCGCAC	55	135	AB644010
Sequ0770TUF	23	5.5609	44.0347	1	12	13	2	（CA）20	GACTTTCAACAATGAGCAGCC	TGGAAGTCACTGTGGTCAGC	55	139	AB644043
Sequ0773TUF	23	5.5609	44.0347	1	24	13	2	（CA）21	AGCCGTGGTGGTTGTCAT	GTCTTCGCATTCACTGTCGA	55	149	AB644046
Sequ0963TUF	23	5.5609	44.0347	1	14	23	2	（CA）9	GAGGCGCAAATCACAGAAAT	AGCTTTCACTTTTTGCCATAGC	55	138	AB644162
Sequ0976TUF	23	5.5609	44.0347	1	34	12	2	（CA）31	CAAGTTTGAACATGCACATCG	TTACCGGTTCAGCATCTGTG	55	147	AB644170
Sequ0982TUF	23	5.5609	44.0347	1	14	23	2	（CA）24	AACTTTTCTTTGAAACCGGATC	GATAATACTGAGAGCACGAGCG	55	100	AB644175
Sequ1023TUF	23	3.3383	25.018	1	14	23	2	（CA）19	AGCTTTGCTGTACGGATAAAGG	CTGACCAGCTCTGAGCCC	55	139	AB644197
Sequ1027TUF	23	19.147	44.0347	1	14	23	2	（CA）28	TTTGGTGTGTTAAGGTTTTGTG	TCGACAACTAACCACAAACAAA	55	136	AB644199
Sequ0041TUF	24	2.2351 (24')	11.1163 (24)	1	14	23	2	（CA）34	CAGGAGGAAGTGGAGTTTGG	TGACTCAGCATCACCATCTG	55	130	AB508221
Sequ0058TUF	24	10.0957 (24)	0 (24)	1	24	13	2	（CA）12	CTGTGTGCTGCTCAAACT	GCCACATCACATCAGTAC	55	144	AB643821
Sequ0164TUF	24	2.2351 (24')	11.1163 (24)	1	12	23	2	（CA）19	GCATCAATTGTGCAACACTG	ACGCCACTGTCCTTTACAG	55	260	AB508180
Sequ0171TUF	24	3.3464 (24')	15.5637 (24)	1	13	24	2	（CA）37	GGTGTGTCTATTGTGTCCATG	GTGAGTGCGTTGAAGCTGG	55	186	AB508183
Sequ0258TUF	24	30.3124 (24')	5.5675 (24')	1	14	23	2	（CA）24	ACCCAAATACAGACGGACAG	CTGGCTGTGTAGATAAGGTG	55	166	AB643872
Sequ0525TUF	24	0 (24')	7.7824 (24)	1	24	13	2	（CA）30	CTGACTCCCTCTCCAACCTG	GAGCTGCAGGATGATGGG	55	149	AB643916
Sequ0556TUF	24	N.A.	8.8937 (24)	3	11	12	2	（CA）14	CCTAAAGATAAGACCCCCCC	CCTGCTGATAGCCACAGTCA	55	106	AB643934
Sequ0578TUF	24	15.6743 (24)	0 (24)	1	23	14	2	（CA）13	GCATTGTAATGACAACTGCTTT	GGTCCAGGGATATCATGGG	55	138	AB643946
Sequ0585TUF	24	0 (24)	0 (24)	1	14	23	2	（CA）13	TGCACATGACACACTTTCCA	GAGGTGACTGGCAACAGGTT	55	149	AB643952
Sequ0600TUF	24	8.9844 (24)	0 (24)	1	34	12	2	（CA）16	GATGGCCTTCATTGCCAC	TTTGCAGTTTTCCACAGCTG	55	182	AB643962
Sequ0613TUF	24	30.3124 (24')	6.6788 (24')	1	14	23	2	（CA）20	TTTGTCTTGGACTGATGAATGG	AACGTTACATGCCAGGGAAG	55	119	AB643970
Sequ0646TUF	24	30.3124 (24')	4.4562 (24')	1	34	12	2	（CA）14	CCGAGACATCCTCCTCTTCA	CAGCATTGACTGAACACAGACA	55	115	AB643989
Sequ0681TUF	24	0 (24')	N.A.	2	12	33	2	（CA）17	CATCGGATGAAAAGCAGACA	CCTCACTGGACTCATCTCAGC	55	107	AB644006
Sequ0713TUF	24	N.A.	6.6711 (24)	3	11	23	2	（CA）30	GCTGTCTCACAAATGCCAAA	TCGAAAATGAGGTCATATGAGC	55	147	AB644014
Sequ0726TUF	24	0 (24')	6.6711 (24)	1	13	23	2	（CA）17	CATTCCACACAGGGACACTG	GATGAGGAGTCATTCATCCTCC	55	101	AB644024
Sequ0846TUF	24	2.2351	8.8937 (24)	1	24	13	2	（CA）14	AGAAGGTGTGTATGCTGGGG	CACCGTAAACATGAAAGCACA	55	144	AB644096
Sequ0912TUF	24	0 (24')	6.6711 (24)	1	34	12	2	（CA）42	TGGTTGAGTCCATACAGTATGC	AAGCTCCGATAACTACCACTCG	55	149	AB644132
Sequ0961TUF	24	0 (24')	0 (24)	1	23	12	2	（CA）9	TAGACAGTTTTGATGGCACCC	GCCTACAGTCACAACAGAGTGG	55	144	AB644160
Sequ1003TUF	24	1.1238 (24')	8.8937 (24)	1	14	23	2	（CA）20	AAACTTAACCCGGCCTCTGT	GTGGAATCCATTGACCAAGG	55	126	AB644188
Sequ1048TUF	24	3.3464 (24')	N.A.	2	23	11	2	（CA）8	TGAAGGTTTGACTACTGGAGGA	AAATGCTCACAAATTCTCCACA	55	142	AB644210
Sequ1050TUF	24	0 (24')	2.2237 (24)	1	14	23	2	（CA）37	TGATGATGATGAAAATCAACCC	TGCTATGCCCGAGTCAGAG	55	147	AB644212
*Independent two map positions caused by gap are shown in female linkage group 24 and male linkage group 21 and 24.
